# Supplementary material for: Identification of crosstalk genes and immune characteristics between Alzheimer’s disease and atherosclerosis
Source: Front Immunol. 2024 Aug 12;15:1443464. doi: 10.3389/fimmu.2024.1443464 (PMC11345154; doi:10.3389/fimmu.2024.1443464)
Supplement: Supplementary Table 1 — DEGs in the expression matrix of GSE33000. [file Table1.xls]

id	logFC	AveExpr	t	P.Value	adj.P.Val	B
CRH	-0.514942964723529	0.283781942168024	-25.3190891212935	1.16190629846139e-89	2.26455537570124e-85	193.695207737192
NEUROD6	-0.763636465743757	0.883931027092193	-24.9894367467097	3.95210045846327e-88	3.85132189677246e-84	190.192713809319
FRMPD2	-0.990232533464264	1.28041739221459	-24.6652775734363	1.27605647557122e-86	8.29011356962768e-83	186.741695087712
VGF	-1.44799651554258	2.24124540073406	-24.1903323405129	2.09712660912596e-84	1.02182494029662e-80	181.674091894472
VIP	-0.67341440040732	0.583425654698305	-23.8934909196336	5.11773193493462e-83	1.99489190823752e-79	178.500646593537
LOC400120	-0.708501517527524	0.810493752102526	-22.8916837474625	2.53296253366944e-78	8.2279066302029e-75	167.761859156651
FKBP5	1.34886761027297	2.21570363690834	22.3200772322958	1.22567790085066e-75	3.4126374696542e-72	161.619770218474
FBLN7	-0.494871507216766	0.742716581022982	-21.5309166413282	6.29016730555075e-72	1.5324420098148e-68	153.130776679218
SST	-1.09852523251749	1.11654723536219	-21.4587093271213	1.37475646804472e-71	2.97711150691018e-68	152.353833222614
NCALD	-1.08378676807968	3.12292341171423	-21.3874544602096	2.97376927109863e-71	5.70302536849794e-68	151.587140004962
TAC1	-0.536096506663705	0.52870755230653	-21.3801437452465	3.21874187036826e-71	5.70302536849794e-68	151.508478105871
SPEF1	-0.33763563215692	0.71288075608405	-21.090420040743	7.41342605082737e-70	1.20406394775521e-66	148.391301784077
NMS	-0.653854362132762	0.752745597334251	-21.0782832667348	8.45438275076545e-70	1.26750707548014e-66	148.26073353144
CAMK4	-0.406788815975284	0.42814442712249	-21.0268111219236	1.47597347291616e-69	2.05476592765256e-66	147.707008967095
CHCHD6	-0.588099683541862	1.92356408561781	-20.8781460445809	7.37814213654261e-69	9.58666601608103e-66	146.107881746929
TMEM118	-0.430864700982149	0.988060083878781	-20.8345113619857	1.18316471308676e-68	1.44124251612881e-65	145.638579904078
ARPP-19	-1.03081168630348	1.6283619759097	-20.7941655967215	1.83093164739325e-68	2.09910928280556e-65	145.204677943969
SCN3B	-0.593813315993021	0.695832786615671	-20.7836608899794	2.0513639075202e-68	2.22117125319826e-65	145.091708618876
CBLN4	-0.634712250663625	0.85005855589336	-20.7117325013731	4.46757462229473e-68	4.58279102044864e-65	144.318231416046
CA10	-0.690682603822594	0.926927266223085	-20.6469818823482	9.0018327354884e-68	8.77228600073345e-65	143.622023752754
BDNF	-0.387063828244899	0.464804618755373	-20.6224778704713	1.17344770075573e-67	1.0890712232252e-64	143.358575477209
SVOP	-0.800836219290188	1.51179247002112	-20.5261074706348	3.32816862625117e-67	2.94845484207433e-64	142.322603266737
SLC32A1	-0.453603370054467	0.452667297451333	-20.4292058767914	9.4916604169794e-67	8.04315050117081e-64	141.281144994032
C1QTNF4	-0.612993347873446	1.64334947447213	-20.3412583003302	2.45655860767388e-66	1.99493030264849e-63	140.336136014863
CCKBR	-0.526787694938555	0.918783116370281	-20.2362520219363	7.64338158405561e-66	5.84550860186326e-63	139.208123908174
TMEM43	0.427618736112141	2.08007039340528	20.2343988931233	7.79801044886839e-66	5.84550860186326e-63	139.18822004752
PAK1	-1.20266183827528	2.15951568232158	-20.1789565573525	1.41970439135558e-65	1.02481624398223e-62	138.592783240409
AFF1	0.459861687747756	1.55510265055129	20.148382791996	1.97548666080702e-65	1.37507982211174e-62	138.264472362696
VWC2	-0.356295184073614	0.465629806598063	-20.1226054625716	2.60994063202652e-65	1.75406010062748e-62	137.987692052587
SPON2	-0.455158896225175	0.647593694598187	-19.9368882105073	1.93984194340219e-64	1.24270403124219e-61	135.994298574186
LOC348801	-0.4478474952492	1.01186622218665	-19.9351498639902	1.9765944057726e-64	1.24270403124219e-61	135.975646348037
SLC10A4	-0.173453140149383	0.224256855336117	-19.848336339707	5.04570640549716e-64	3.07315055759812e-61	135.044307394168
DUSP4	-0.341705198584805	0.337472231868988	-19.7146542120034	2.13490105674668e-63	1.26088550290887e-60	133.610800186716
CAP2	-0.805171888136254	1.38911426337696	-19.7085034440416	2.28135371471191e-63	1.30775246763927e-60	133.544863581156
NRIP3	-0.525631745336584	1.09695621787093	-19.6448309305349	4.53353198580509e-63	2.52452966866689e-60	132.862396343412
FBXO16	-0.369881333378422	0.576976192715793	-19.6157102629747	6.20597508061816e-63	3.30269645022231e-60	132.550335230127
BEX5	-1.02853789044056	2.09680382129887	-19.6147602765937	6.26987012099669e-63	3.30269645022231e-60	132.540155752731
RBP4	-0.467011177093746	0.714078446501754	-19.5347927876798	1.48474506230898e-62	7.6151792801058e-60	131.683436745884
C4A	1.18647687092164	1.82455298455778	19.5063900738716	2.01647759989214e-62	1.00772175440764e-59	131.379228521424
LRTM2	-0.593507202557623	1.42452096010126	-19.4479376834622	3.78552250031824e-62	1.84449583828006e-59	130.753308062486
PPEF1	-0.25631193367857	0.193054554787385	-19.4209098332078	5.06497300473531e-62	2.40771521615345e-59	130.463951336086
ITPKB	1.22543939138024	3.34590194339119	19.3210248902594	1.48503892278493e-61	6.89128776311389e-59	129.394954530868
GNG3	-1.16713906808492	2.62018996236084	-19.3120158302501	1.63629156301958e-61	7.41658664261667e-59	129.298565481788
C18orf1	-0.263704788233057	0.748019934648879	-19.2807017005224	2.29222364722101e-61	1.01535088373494e-58	128.963569268979
DDA1	-0.422176743201661	1.62837197876334	-19.2435541881862	3.41893970384447e-61	1.48078077395397e-58	128.566244608888
C14orf122	-0.252735430022745	0.923200111379555	-19.1907487211332	6.03462657206536e-61	2.55684504107726e-58	128.001590808018
NETO2	-0.273763629499668	0.379214934356494	-19.1406903866852	1.03395432493121e-60	4.26718270168865e-58	127.466474631135
NUPR1	1.21546598838429	2.14077733576235	19.1391768967738	1.05092236880993e-60	4.26718270168865e-58	127.450298151428
LOC401097	-0.547177974885847	0.896006278462042	-19.0866415954444	1.84890552882946e-60	7.35411607283393e-58	126.888883092752
RAMP1	0.619905574818664	3.16046913024621	19.0556771081297	2.57919471135915e-60	1.0053700984878e-57	126.558068658458
RASL10A	-0.50266851111867	1.12495263862288	-19.0429561631713	2.95711722010463e-60	1.13008263960469e-57	126.422180923023
TRIM9	-0.448752938800882	1.09825478927015	-18.9884982406227	5.3092943125795e-60	1.98996434908028e-57	125.840575114907
IL27	0.842814401424858	2.86661654970432	18.9345473475377	9.47872924637471e-60	3.48566854739327e-57	125.264587791103
NIPSNAP1	-0.512950613004052	1.39065547389236	-18.8666791172278	1.96457060556217e-59	7.09064464859382e-57	124.540312569134
OLFM3	-0.619885484015949	0.914431773544074	-18.8526679130254	2.28346094218273e-59	8.09175522966208e-57	124.39082986446
TM7SF2	-0.322759098031608	0.922493476556968	-18.844174420185	2.50144316722373e-59	8.70591559449832e-57	124.300221577411
ANKRD39	-0.532154252898001	1.33728909566349	-18.8250620051198	3.07103706950523e-59	1.05007916639749e-56	124.096350635261
FBXO9	-0.7109351487612	1.74935772439359	-18.8021839565159	3.92570530281654e-59	1.30560524818745e-56	123.852347940952
NFKBIA	0.876558341323206	2.22698890283422	18.8015543359558	3.95231963278909e-59	1.30560524818745e-56	123.845633367654
SAFB2	0.52191843424596	2.4598021233431	18.7677279050895	5.68174657603556e-59	1.84562067944888e-56	123.484936567257
OR2T2	0.814476738426908	2.40031091869245	18.7641019756805	5.90712669025007e-59	1.88737539660613e-56	123.44627788211
C1orf165	-0.425513131982272	1.15404725069461	-18.7612366632861	6.09153059405072e-59	1.91490211738788e-56	123.415729407187
C4B	1.20279730275593	2.00861233640847	18.7453358587356	7.2244851267229e-59	2.23500341460047e-56	123.246214798527
TRUB2	-0.355075186430721	1.47955365214992	-18.7206284893772	9.41671568381857e-59	2.86768419808787e-56	122.98285453724
PRMT8	-0.608989020579948	1.39334886534587	-18.7060905426756	1.10055263858704e-58	3.29996475785561e-56	122.827914317341
LOC112703	-0.222316715076249	0.464193826003169	-18.7028908273195	1.13897112655834e-58	3.34518937183107e-56	122.793815135872
CRHBP	-0.30086554828141	0.37782474586914	-18.7019952313555	1.14996248287677e-58	3.34518937183107e-56	122.78427096642
TASP1	-0.328559161746472	0.690759886288476	-18.6750880601423	1.53455509649262e-58	4.39830571038839e-56	122.497556845503
SLC30A3	-0.416579079822356	0.832933589219876	-18.6693996095809	1.63105543919614e-58	4.60714065361344e-56	122.436949948951
KLF15	0.753025562997316	1.47321706853344	18.6083175221072	3.13909224875745e-58	8.74012970404037e-56	121.786323170172
NLK	-0.623997391132807	1.1012964579825	-18.5451199282171	6.17798393971977e-58	1.69590009838223e-55	121.11348587229
RHBDF2	0.657008870693562	1.1440411168111	18.513549135505	8.66329789162613e-58	2.34510660983046e-55	120.777491142134
FGF13	-0.641999770577419	1.35706669678386	-18.4811797606996	1.22516770864806e-57	3.27102995089735e-55	120.43308595081
SPG3A	-0.772173610307992	1.57426576642416	-18.4665344164647	1.43311514400727e-57	3.77451542658131e-55	120.277291489292
ASPHD1	-0.380302453882408	1.58561356867643	-18.4642395419557	1.46875419343979e-57	3.81680256401886e-55	120.252880730242
DUX4	0.805387533439573	3.14800035883595	18.4596214431982	1.54317923759422e-57	3.95744254483045e-55	120.2037590466
CYP20A1	-0.165564381048903	0.300088724985244	-18.4225489904875	2.29466034018338e-57	5.80817273119143e-55	119.809495484266
BCL6	0.86984019324747	3.0558928465207	18.4018775023644	2.86266549044393e-57	7.15299364214773e-55	119.58970812244
GAD1	-1.29140964663953	2.05059343623195	-18.3348703077915	5.86154152592559e-57	1.44609423215557e-54	118.877525597271
SUB1	-0.467694515015733	1.65987649024919	-18.3127874650683	7.42241749298666e-57	1.80828646172888e-54	118.642908981485
RGS4	-1.12953161373244	2.43497027514212	-18.2752054261504	1.10917136615091e-56	2.66885801559027e-54	118.243726900124
SCG2	-0.941800401952356	1.65683124079839	-18.2185241454579	2.03235868420302e-56	4.83056960428254e-54	117.641931339558
SLCO4A1	1.23282384098718	1.91948894503575	18.2151939154672	2.10595231521521e-56	4.94518200283667e-54	117.60658319507
ADCYAP1	-0.306957503724642	0.294075346311786	-18.1951742687248	2.60798659939865e-56	6.05114985979521e-54	117.394110638635
TPD52L1	0.817778551961786	2.34543271829068	18.1010205657731	7.12507999984142e-56	1.63373893172834e-53	116.395363035948
ARHGEF6	0.342346852168127	1.46077742838002	18.0737222160242	9.53388818192371e-56	2.16064512401969e-53	116.105956890812
CCDC113	-0.376451663390646	1.16965099569613	-18.0417713124346	1.34049555759243e-55	2.98776769334701e-53	115.767321996267
ACP1	-0.477487283708306	1.81746527018903	-18.0411770268065	1.34901773737577e-55	2.98776769334701e-53	115.761024385091
TMEM169	-0.301281886575798	0.708905425574457	-17.9967843672115	2.1655408323222e-55	4.74229110359098e-53	115.290700563213
SRD5A1	-0.359982354603938	0.725717543697817	-17.9894460728641	2.34172529047681e-55	5.07113621237701e-53	115.212973685762
TRAPPC2L	-0.401737990179226	1.17819614016942	-17.9877252052272	2.38507276404251e-55	5.10824924958117e-53	115.194747146213
C1orf95	-0.267746528664821	0.442896904392427	-17.9804728312576	2.57673952748562e-55	5.45876667290159e-53	115.117937148305
TRABD	0.400869644619073	1.46857909547272	17.9736315129162	2.77162571344793e-55	5.80849302743013e-53	115.045485685113
LOC338758	-0.455975966879571	1.16490578372915	-17.9383510201844	4.03637472681532e-55	8.36903653464156e-53	114.67193356667
ANKRD56	-0.171505844577687	0.190194984147508	-17.9370391994582	4.09317862707523e-55	8.39747909912591e-53	114.658046460541
UBE2E3	-0.466388471621209	1.81978400667398	-17.9266888633186	4.57029666090058e-55	9.27865436676586e-53	114.548482857079
C6orf105	-0.259552390679369	0.315183101632501	-17.9016687076237	5.9658804376869e-55	1.1987114405208e-52	114.283678913883
MDP-1	-0.341567179647159	0.934431400186453	-17.9004323535345	6.04494731615398e-55	1.20220431828409e-52	114.27059554485
ZCCHC12	-0.80438766614883	1.60479971398246	-17.8844629475047	7.16543429988833e-55	1.41064964146286e-52	114.101618592048
GRIK1	-0.243062343034364	0.522126790564903	-17.8587101332395	9.42563062564488e-55	1.83705540893819e-52	113.829178659015
ATCAY	-0.750903677794168	1.95386129022434	-17.8205813902455	1.41429748920909e-54	2.72917406581041e-52	113.425946302354
EMP3	0.449809406199779	0.815258209052599	17.8175071041274	1.46132579323315e-54	2.79227840295236e-52	113.393441009096
CEBPB	0.7935613988725	2.61915691452134	17.8054462003862	1.66140735515383e-54	3.14376983999497e-52	113.265927777416
ACTR3B	-0.635790016639374	1.47899405236677	-17.7879226273945	2.0018603189363e-54	3.75156323231428e-52	113.080689574104
SOBP	-0.457484422801576	1.66685141148345	-17.7859523828119	2.04425577168662e-54	3.79452809430211e-52	113.059864651446
LPPR4	-0.645910606784799	1.48086577636596	-17.7473815165283	3.08087279678072e-54	5.66473686879776e-52	112.652269336022
MRPS30	-0.278630754306443	0.601950901616968	-17.731297039628	3.65542630319387e-54	6.65834192983631e-52	112.48234722363
C5orf13	-0.754368536577076	2.57352921522351	-17.7197171341751	4.13424475655669e-54	7.46078058382314e-52	112.360031219669
KCNK1	-0.645243905244223	1.21117547530259	-17.6450309740856	9.1415838938898e-54	1.63077114686227e-51	111.571508274272
LOC387856	-0.504089456275048	1.44732204514882	-17.6443908729281	9.20394182426114e-54	1.63077114686227e-51	111.564753002209
PCP4L1	-0.540589806511468	1.19766068784967	-17.6209908896338	1.18002212467554e-53	2.07194875765101e-51	111.317835596193
B4GALT6	-0.42307906223264	0.664000440718861	-17.6178444775168	1.22010913809891e-53	2.12320777692391e-51	111.284639467614
RELA	0.603955809143164	2.23810875489051	17.6100610831999	1.3252163482647e-53	2.28570501129902e-51	111.202526021453
NRSN1	-0.697152481030374	1.29814152602672	-17.5987032398374	1.49503234670145e-53	2.55598074010626e-51	111.082715641512
RAB3C	-0.126274300143941	0.214156024674539	-17.584359276765	1.74089276252212e-53	2.95043477752662e-51	110.931427523328
SNAPC5	-0.31742447178267	0.975961535653013	-17.5710542975667	2.0049084537472e-53	3.36859187616663e-51	110.791119697801
MAGEH1	-0.456771414536085	1.37240285186639	-17.5549540536387	2.37841780709485e-53	3.96199684275885e-51	110.621362767569
FNDC4	-0.39954467358029	1.9128155226543	-17.4892533284018	4.77431782964121e-53	7.88571648302604e-51	109.928956435416
EGR3	-0.545546082907318	0.997508421354068	-17.4870761311735	4.8858010574817e-53	8.00203887481666e-51	109.906020438737
DUSP2	-0.362091889938496	0.750510092326249	-17.4485617580409	7.34895069665072e-53	1.19359207564769e-50	109.500382127644
BOLA3	-0.308601297762535	1.89245216764661	-17.39822539921	1.2526025203399e-52	2.01762174557228e-50	108.970512265448
IFITM2///IFITM1	1.31008289888938	3.07013684824867	17.3585610529717	1.9063549900349e-52	3.0401817281023e-50	108.553208007529
C17orf76	-0.283983404510961	1.07379711343312	-17.3579543753544	1.91863700644732e-52	3.0401817281023e-50	108.546826778211
C3orf26	-0.437927766994697	1.61660196016494	-17.3551345238979	1.97676970591633e-52	3.10703561034752e-50	108.517167297789
TBC1D2B	0.354229590504882	1.26836394158595	17.3367241291768	2.40204112489539e-52	3.74526252193689e-50	108.323550038174
CHGB	-1.31420536316636	2.63228050545081	-17.3344882580125	2.45955452574096e-52	3.80450140529296e-50	108.300038945317
EBNA1BP2	-0.51839433043063	1.50698858972011	-17.3210132537045	2.83649077059923e-52	4.35300827708495e-50	108.158357490739
PRKD3	0.263692270607214	0.605844476779291	17.3156446543676	3.00227282829297e-52	4.57142948620547e-50	108.101916495613
CMAS	-0.711859698095288	2.01962187304936	-17.3145893244768	3.03598219071519e-52	4.58692193000303e-50	108.090822073604
STOM	0.807552628165346	3.05890734133446	17.3113275495022	3.14257848871048e-52	4.71145036499748e-50	108.056532755378
MAPKAPK2	0.635597693820709	2.06632477133142	17.3076908349057	3.26584133532602e-52	4.85887386454231e-50	108.018303526328
ROBO2	-0.466087743040214	0.923983355645973	-17.3019484830255	3.47037895918437e-52	5.12406711473511e-50	107.957943295701
LPIN1	0.360690210336462	2.12794786272217	17.2808590491818	4.33761636532486e-52	6.35640172632943e-50	107.736300512046
SPG21	0.30261801854736	1.73340776619517	17.2627055828928	5.25555792451177e-52	7.6440913394578e-50	107.545560491855
LOC399947	-0.682776254384929	1.63136053217219	-17.2539038251611	5.76810451863845e-52	8.32743385690839e-50	107.453095314238
ATRNL1	-0.253180419192158	0.413777211686429	-17.2505100001425	5.97881452714985e-52	8.56816875986402e-50	107.417444873657
RP11-529I10.4	-0.252294732381031	0.945129610107502	-17.2445484866504	6.36772633385944e-52	9.05890410561463e-50	107.354825840272
NRN1	-0.997098377365305	2.92154816920895	-17.2365507482626	6.92945067857257e-52	9.7865937482159e-50	107.270825950666
COPS7A	-0.448683388980897	1.82350040516266	-17.2336650767401	7.14405632030682e-52	1.00170976750201e-49	107.240519959235
ASB2	-0.195986837816014	0.405467029187987	-17.2235708975336	7.9483371987061e-52	1.10652208573416e-49	107.134517277263
MRPS18A	-0.219952851701346	0.993092995845025	-17.2012941318911	1.00578208590219e-51	1.39026190455558e-49	106.900628992528
MDH2	-0.56389882118995	2.72038120286207	-17.1990117626363	1.03032922061922e-51	1.41416313449779e-49	106.876669694759
ARPC5L	-0.451387079461858	2.74878764318928	-17.1911565063804	1.11947840165028e-51	1.52577860476671e-49	106.794214066304
FOXO1	0.390196246478006	1.01516612356493	17.1556909507928	1.628117943357e-51	2.20361241083527e-49	106.422040499907
CASC3	0.525762381286476	2.7911422396931	17.134011680292	2.04684962955262e-51	2.75124822620555e-49	106.19462373744
STMN1	-0.505346843280604	1.52071023300174	-17.1018400959872	2.87436700160789e-51	3.83708307269437e-49	105.857260937022
HSPB3	-0.349116943767498	0.425066679105386	-17.0984103146715	2.98029153507645e-51	3.95142054548571e-49	105.821303445721
TMEM132D	-0.478155616216603	1.2156417346534	-17.0918638907271	3.19341189469354e-51	4.20537823159304e-49	105.752675905181
UBLCP1	-0.456775846165869	1.86752457372801	-17.0680814348325	4.10398927859676e-51	5.36823832482221e-49	105.503409572635
FGF12	-0.805613905096137	1.20564589335216	-17.0662206299834	4.18532732045775e-51	5.43813529838144e-49	105.483909616974
ZBTB16	0.577729935183012	2.35720003485315	17.0605213652013	4.44460303745677e-51	5.73677570861141e-49	105.42418825471
PCLO	-0.60172773671877	1.55704559734175	-17.056805269421	4.62223729637067e-51	5.9268029543595e-49	105.385250542099
RUNDC1	-0.284540323250794	0.877846263500108	-17.0557181561547	4.67553081516436e-51	5.95595395997081e-49	105.373860000563
CDKN2AIPNL	-0.386112686893795	1.04203324900894	-17.030827872701	6.07857935532775e-51	7.69295530099596e-49	105.113110373904
EID2	-0.464373013984114	1.37966776871505	-17.0296947594608	6.15162216484896e-51	7.73516877373588e-49	105.101242003352
ACTR1B	0.339462382194772	1.0477959198627	17.0280427220425	6.25968944611273e-51	7.8205991862011e-49	105.08393868098
C10orf35	-0.526877957461909	1.748419575007	-17.0220986608705	6.66444067714978e-51	8.27324514634709e-49	105.021684201798
CDK5R2	-0.433829364258554	0.770648017680937	-17.0168395231313	7.04429213396422e-51	8.68944643613687e-49	104.966607367641
DTX4	-0.218167208662061	0.612052872009505	-17.012956309091	7.33857345160808e-51	8.99552179697116e-49	104.925942547531
MPPED1	-0.278561398696904	0.692418183845101	-17.0104631071365	7.5339557924616e-51	9.17729989969229e-49	104.899834992438
LOC389073	-0.577247327846859	1.17873120594412	-16.9827074111297	1.00933531890201e-50	1.22185996058386e-48	104.609251147876
LOC389023	-0.414083496675287	0.858013897734596	-16.9757273341665	1.08634909218493e-50	1.30697183991879e-48	104.536191680306
SYT1	-1.39214047440619	1.59539273186488	-16.9630481890145	1.24156344280848e-50	1.48454426382437e-48	104.403498786144
FAM19A1	-0.329065625451824	0.564465385566615	-16.92482798421	1.85670477193548e-50	2.20653512225747e-48	104.00364785584
OLFM1	-0.890028441390577	5.36083263368413	-16.9238503712621	1.87591042276278e-50	2.21584812967555e-48	103.99342307712
LOC284214	-0.854755009131546	2.69153624278322	-16.9206740844076	1.93969011938838e-50	2.27738315824576e-48	103.96020349846
ETV5	-0.330865792376064	0.850415066560931	-16.919564091271	1.96248564699118e-50	2.29035001556037e-48	103.948594848442
RIMBP2	-0.451162288506469	1.09660570080429	-16.9148670529797	2.06194607175411e-50	2.39210291300521e-48	103.899473766115
ATOH8	0.705748676522547	1.23835223582004	16.8834550351723	2.86965799003625e-50	3.3094458121779e-48	103.571053586401
ME3	-0.380319700795739	0.994516298713428	-16.8510072630294	4.03692290860245e-50	4.62821338168598e-48	103.231957071313
SV2B	-0.753424722424586	1.10961514728664	-16.8276938267957	5.1582661591587e-50	5.87639727217606e-48	102.988415835087
CDH13	-0.743888093568584	1.64029019950463	-16.8271847796215	5.18594320581981e-50	5.87639727217606e-48	102.983099035867
POLR3K	-0.319620750061508	0.727219464958129	-16.8259662923523	5.25279657038358e-50	5.91774596281942e-48	102.970372569121
CIC	0.540718608947278	3.04362880980594	16.8240930263287	5.35725744337942e-50	6.00074411330258e-48	102.950807712105
SORCS3	-0.390993644176417	1.06560272482028	-16.8071905081171	6.39877041727559e-50	7.12640202472579e-48	102.774297414627
HAP1	0.361889685077592	1.02624559856761	16.7930958700506	7.42026423787321e-50	8.21709943159937e-48	102.627142243917
PNOC	-0.221631453659755	0.359117035147003	-16.7916326863749	7.53522234426188e-50	8.2972589542183e-48	102.611867582651
IMP4	-0.290225027288431	1.25018768987655	-16.7701833763465	9.43965340105454e-50	1.03358901565479e-47	102.387988325779
SLC39A10	-0.664687894088633	2.14624268296176	-16.7664454111916	9.8176375305873e-50	1.06897070095613e-47	102.3489801007
TNFRSF1A	0.677406662755328	1.51730366990893	16.7522199285648	1.1399582776673e-49	1.23432149065198e-47	102.20054692696
HIATL1	0.731600902301764	3.11623459715662	16.7501229865507	1.16533801257397e-49	1.25483082127441e-47	102.178669385732
hCG_38480///KCTD1	-0.522488375790218	1.15673559809556	-16.7325578338428	1.40134524291274e-49	1.50067136177853e-47	101.995437382825
ADAM11	-0.216778516019206	0.497330693885544	-16.7236694349521	1.53839016912835e-49	1.63842756263997e-47	101.902735542428
GEM	0.661649307474964	0.949841164833842	16.7058653516917	1.85446133858249e-49	1.96431801570504e-47	101.717083927772
SYN2	-0.810865820241379	0.978942832826245	-16.6949041743062	2.08050362064608e-49	2.19183867926444e-47	101.602810929377
PCDH8	-0.901808109601516	1.79728866418042	-16.6736700157311	2.59962551020269e-49	2.72401619321776e-47	101.381492679937
DLX1	-0.4605003181792	0.877231465878043	-16.6579276221133	3.06628948488418e-49	3.19582791766805e-47	101.21745914015
TXN	-0.465203573230729	3.37160528705714	-16.6515073397972	3.27982748153109e-49	3.40020412845963e-47	101.150571846614
WFS1	0.367897492511485	1.53958473166583	16.6500261189289	3.33116432193929e-49	3.43515304944957e-47	101.135141223906
STX1A	-0.570116315734691	2.99134345758255	-16.6412471232039	3.65233019997693e-49	3.74652187355528e-47	101.043693094547
CHST3	0.561420136485079	1.27679801349539	16.6363419373727	3.84505767740756e-49	3.91139948910795e-47	100.992602551421
GOT1	-0.975675028243092	2.5439491450194	-16.63614014502	3.85320011241009e-49	3.91139948910795e-47	100.99050084057
GABRD	-0.610394695552767	1.75153671616602	-16.6340044446232	3.94043942253911e-49	3.97923131322732e-47	100.96825745448
CRYM	-1.22966039979376	2.41029834019601	-16.6322422133056	4.01390638605605e-49	4.0325276012491e-47	100.949904302676
FLJ36032	-0.161491620763216	0.210468589289092	-16.6293436732067	4.1377326454587e-49	4.13561073128154e-47	100.919717876184
ATP6AP2	-0.594732228534561	1.92810070934799	-16.626428158901	4.26613217574389e-49	4.24218959720655e-47	100.889356014011
TMEM158	-0.464692897939483	1.75511296643924	-16.6146646097797	4.8258958136675e-49	4.77445225423247e-47	100.766865308626
USP10	-0.202672311737004	1.34158114517967	-16.6085984636948	5.14262971337159e-49	5.06211379361679e-47	100.703708722133
YPEL1	-0.215774965989209	0.52602272222218	-16.607060747483	5.22616445850889e-49	5.11848971338383e-47	100.687699995909
ST6GALNAC5	-0.379866240102081	0.74640148586951	-16.6030071061772	5.45292530223287e-49	5.31387570702593e-47	100.645500491499
ROM1	0.51492313616455	1.36386644121941	16.6009312173332	5.57282800121919e-49	5.40370237531155e-47	100.623890938766
NPC2	0.635104104057202	2.39394653584143	16.581018270269	6.86549924089103e-49	6.62418713885971e-47	100.416636405539
D4S234E	-0.562443996270152	0.850345548492432	-16.565703677904	8.05989128733404e-49	7.73828971380003e-47	100.257284860377
KIAA1715	-0.247270430317108	0.744123868924733	-16.5639380311346	8.21030000837759e-49	7.84405623349408e-47	100.23891535709
IFITM2	1.32809316639956	5.1935681404568	16.5448777282497	1.00236997812979e-48	9.52984920670714e-47	100.040647027008
FNDC5	-0.419722307873605	1.17758444256225	-16.5430931245581	1.02127222219381e-48	9.66242505366865e-47	100.022086295673
FLJ20160	-0.47093084483441	0.896302617194353	-16.5365871834725	1.09324639391493e-48	1.02934165301459e-46	99.95442576324
CA4	-0.308792845061945	0.54867492426125	-16.5307938283606	1.16158935717525e-48	1.08843156593008e-46	99.8941817601614
DYNC1LI1	-0.413286823864958	1.27841487177411	-16.5260003699006	1.22135028437674e-48	1.1389529685408e-46	99.844339610607
ZCCHC8	0.264669320396108	1.29135681045132	16.4972779901212	1.64952046992234e-48	1.53091209327555e-46	99.5457640719249
GABRA5	-0.626016200691594	1.2972563384272	-16.4876386156212	1.82451312747956e-48	1.68529672296571e-46	99.4455908481128
SOX9	0.656244570010488	2.41194195153949	16.4703321770291	2.18649921377882e-48	2.01013536210138e-46	99.2657791232277
DPP6	-0.68026574914587	2.27914919533696	-16.4654651520632	2.30064988594126e-48	2.10514865150212e-46	99.2152202328155
TNIP2	0.49314359966913	1.30653943042632	16.456143556869	2.53615198013364e-48	2.30979449031797e-46	99.1183979746855
LHX6	-0.328669371889112	1.04366658707722	-16.4529293754993	2.62281610889947e-48	2.3776133005791e-46	99.0850160023925
FREM3	-0.292350646773995	0.277365834094789	-16.4498572498232	2.70841230789112e-48	2.44384055003694e-46	99.0531109972998
KCNF1	-0.3102153875074	0.985883763406631	-16.4459816462076	2.82038507514584e-48	2.53314770113329e-46	99.0128638496897
CDH8	-0.317368328050402	0.477331257914906	-16.4312820246654	3.28873438431728e-48	2.94024922707999e-46	98.8602347355101
FAM89A	0.388588757294075	0.813993873407128	16.4164211504814	3.84118588166063e-48	3.40724918126084e-46	98.7059678948387
KRT222P	-0.312170619799826	0.697343430581932	-16.4163000627262	3.84604833184908e-48	3.40724918126084e-46	98.7047110660839
CD200	-0.678494241950613	2.06827564070626	-16.4040081616135	4.37302027151268e-48	3.85656855618924e-46	98.577140213402
RP5-1022P6.2	-0.314031037326403	0.668359528839019	-16.3832915169192	5.42932017738718e-48	4.76655181339081e-46	98.3621910077435
SERPINB6	0.457566028246281	2.17273385392026	16.3780190458971	5.7366016171127e-48	5.01373836401464e-46	98.3074970951187
TAC3	-0.458581614191988	0.91442303121488	-16.3731328944015	6.0368483453281e-48	5.25259706475199e-46	98.2568148552807
SLC27A4	-0.243821078522771	0.700444476087757	-16.3723877771357	6.08399353112267e-48	5.27009039651471e-46	98.2490863845387
PCDHA3	-0.416485995225944	1.46664807169825	-16.3690427824704	6.30020921287695e-48	5.41197380904532e-46	98.2143927434508
PCYOX1L	-0.429182235212389	1.01079226402993	-16.3689954206759	6.30332506235653e-48	5.41197380904532e-46	98.2139015296276
NBEA	-0.629477153169022	1.57961138886468	-16.3646655308983	6.59477867637666e-48	5.63737878958689e-46	98.1689955940271
PLEKHB2	-0.422769205664464	1.41494067070178	-16.3627588146985	6.72735450103681e-48	5.72559559935404e-46	98.1492217622162
NME5	-0.272692050666059	0.496237109158029	-16.3478457357533	7.86037931940885e-48	6.64219043071324e-46	97.9945851587346
EEF1D	0.603045029508757	3.7304506973172	16.3476983591537	7.87247814004494e-48	6.64219043071324e-46	97.9930571709149
ANXA5	0.690338701590673	3.21136290301173	16.336888279495	8.81255690836496e-48	7.40330750620833e-46	97.880989293097
STK32C	-0.432012243018283	1.67429771675138	-16.3348056894181	9.00614820388353e-48	7.53346903406395e-46	97.8594014138926
TUBG2	-0.378532165624309	2.35680673551298	-16.3128985666562	1.13185490989777e-47	9.42728726235366e-46	97.632359763248
SLC39A12	0.668613381908918	1.55401643459437	16.3050698743903	1.22814758494375e-47	1.01857857151292e-45	97.5512445127455
MANBAL	-0.24490180628121	1.65400369932088	-16.2779654213265	1.62923633128816e-47	1.34171475034298e-45	97.2704893770711
PXN	0.386512945638288	0.940917111357231	16.2775833697391	1.63573779546608e-47	1.34171475034298e-45	97.2665328929906
MAP3K5	0.309706564079136	1.83736320789098	16.2774261786345	1.63842026978774e-47	1.34171475034298e-45	97.2649050466029
PSMD8	-0.448164465931943	1.78897919791463	-16.2750799399988	1.678984958627e-47	1.36918062107281e-45	97.24060827697
A2BP1	-0.818184502545566	1.88311870752421	-16.2728748180393	1.71802343695026e-47	1.39517819942336e-45	97.2177737291525
MOV10L1	1.15092756595358	3.59872406676772	16.2406095068295	2.40462815967017e-47	1.94465571916895e-45	96.8837557168763
NFE2L2	0.573636527853865	2.09266173390965	16.2394736901959	2.43324991387191e-47	1.9596711083208e-45	96.8720007887129
NDN	-0.512496598276788	2.15517864498211	-16.229500016727	2.69964424727798e-47	2.16527022137646e-45	96.768789767686
PTPRR	-0.298543745402656	0.669649561142252	-16.2116122171014	3.25244642656663e-47	2.59795823171245e-45	96.5837243828304
CSRP1	0.733321711570367	3.99567120089217	16.1985609952633	3.72583294044254e-47	2.96393812282551e-45	96.448733316285
KALRN	-0.602900610314741	1.79165295767867	-16.1841103031634	4.33061315013655e-47	3.43104269496591e-45	96.299302425474
MAD2L1BP	-0.31668506231324	1.43154614987764	-16.183307788124	4.366935566641e-47	3.4458127203981e-45	96.2910049087735
TSPAN5	-0.519039843315159	1.55618512802162	-16.1701113471259	5.00977298353338e-47	3.93711594552684e-45	96.1545781593884
IGF1	-0.224977798002968	0.2990183602759	-16.1664486404872	5.20438320055674e-47	4.07363166983337e-45	96.1167180532686
TBC1D9	-0.470899510804718	0.783757254261919	-16.1546774939812	5.8823968690074e-47	4.58591659907817e-45	95.9950600684746
CEBPD	1.33733833756872	3.10710710480691	16.1512851881634	6.09368005500015e-47	4.71701324695241e-45	95.9600042647285
HVCN1	0.450432068254986	0.914707157131935	16.1512019239149	6.09896017563883e-47	4.71701324695241e-45	95.9591438448524
NDUFA4	-0.689420380450541	4.67880846367619	-16.1494632651278	6.21026501082773e-47	4.78411324351907e-45	95.9411775147273
HMOX2	-0.338969866016045	1.85514834328693	-16.1484600119854	6.27541123963753e-47	4.81526634096596e-45	95.930810702546
PCDH19	-0.394144851141035	0.884793960931276	-16.1472310388128	6.35614509536701e-47	4.85808893759619e-45	95.9181117264814
ITPA	-0.347090852808442	1.91639768376686	-16.1416398202481	6.73673414451347e-47	5.12886517486592e-45	95.8603410983384
PDHB	-0.422912624364582	1.64992581961174	-16.1397483248266	6.87057003907332e-47	5.21040506076027e-45	95.8407987065421
CIDEC	-0.312455086743762	1.30222777544607	-16.1387932251247	6.93915498644813e-47	5.24202056921993e-45	95.8309311324576
TMEM17	-0.160904002736139	0.315220581416143	-16.1363970959184	7.11424253669788e-47	5.33325719350599e-45	95.8061763408556
CISD1	-0.491501278349928	2.1745708133974	-16.1363914786638	7.11465813397412e-47	5.33325719350599e-45	95.8061183093171
LARGE	-0.433373176444063	1.80981540622225	-16.1336391093188	7.32123790016278e-47	5.46708531318669e-45	95.7776844195521
RPS27L	0.355949085835313	1.94025855393339	16.1266224475063	7.8753724789379e-47	5.85843548146946e-45	95.7052035843193
NPPA	-0.14771006496555	0.281608965404725	-16.1227185505563	8.20160938172724e-47	6.07792269391118e-45	95.6648808784282
SNCA	-0.93657735938209	2.13253996071924	-16.1067442588157	9.68318813506035e-47	7.14868699819418e-45	95.4999137019274
ABL1	0.343304737246749	1.39847844339104	16.106051744325	9.75313919148449e-47	7.17315784309557e-45	95.4927631187375
PSMG1	-0.343393889709086	1.18357452206857	-16.1043348417253	9.92874743645724e-47	7.27486043370495e-45	95.4750355537387
FAM3C	-0.471633918374947	0.752890486411727	-16.1037754071206	9.98664662912224e-47	7.28987800755028e-45	95.4692593289083
MRPL37	-0.263680316607284	1.46681828098497	-16.0960704959451	1.08192268142682e-46	7.86816158992864e-45	95.3897110277516
STK38	0.255408996784356	0.79425357699603	16.074664446527	1.35141653068325e-46	9.79149003086114e-45	95.1687637854965
KCNAB1	-0.520604411032072	2.12375465289136	-16.0670469613019	1.46269511809944e-46	1.05584917969475e-44	95.0901583749813
SERF1A	-0.35430465695188	1.91226878271376	-16.0647837534297	1.49748640819459e-46	1.07697454227722e-44	95.0668062025067
STAT3	0.479570301289943	1.53526426088497	16.0555071949781	1.64893746954913e-46	1.18153644417325e-44	94.9710988496634
FBXO31	-0.192742103934122	0.664089168563968	-16.0301082275915	2.14649418688781e-46	1.5292715405904e-44	94.7091354891588
MOAP1	-0.922430093866588	3.31197692015174	-16.0299543664753	2.14992510067609e-46	1.5292715405904e-44	94.70754893694
THOC7	-0.379346845602831	1.90243177675159	-16.0293006954914	2.16456230100751e-46	1.53408433624132e-44	94.7008086006723
GABBR2	-0.679141608657091	2.45272196998643	-16.0220349540349	2.33411307409821e-46	1.64825593529616e-44	94.6258931282495
DIRAS2	-0.655876198995716	1.09224783628331	-16.0216491382116	2.34347819387386e-46	1.64889494579789e-44	94.6219153381468
KIAA1467	-0.598127273411952	1.36455720256201	-16.0199054644018	2.38627340444142e-46	1.67296649829364e-44	94.6039382733274
WDR6	0.522224138876629	2.64950652559566	16.0154728442526	2.49860910558732e-46	1.7454441386343e-44	94.5582410297172
MSN	0.65744984133799	2.27305736199051	16.0144997156783	2.52396927984204e-46	1.75447690674276e-44	94.5482092346977
HSPB1	1.36827592942938	4.29363035926543	16.0142871321673	2.52954341095287e-46	1.75447690674276e-44	94.5460177755585
GALNT11	-0.422657534038847	2.24811148042566	-16.0137509375326	2.54365756825133e-46	1.75801014202902e-44	94.5404903443479
FGFRL1	0.580913458954266	1.31493799108711	16.012908143869	2.56600134823358e-46	1.76718608752906e-44	94.5318024052745
CALM3	-0.538873329997821	1.39626781744083	-16.0097073327105	2.65265959647032e-46	1.82043434983122e-44	94.4988080396739
DDIT4	0.920586549476306	2.16881022638427	16.007500893882	2.71409154214911e-46	1.85605768970127e-44	94.47606489494
TCEAL6	-0.260777979505516	0.5285286491669	-16.006202834553	2.75089370754592e-46	1.87464749510734e-44	94.4626854074111
FAM107A	0.941379203317471	4.63855419217603	16.0050046049015	2.78530754680633e-46	1.89148585669879e-44	94.4503351717343
PCDHA6	-0.432879641843147	1.94320629142663	-15.9926515851043	3.16614234449222e-46	2.14264285743588e-44	94.3230272864024
EGR1	-0.782856480745704	1.4058307433398	-15.9911415081633	3.2161281171636e-46	2.16893899666154e-44	94.3074666650947
BCAS2	-0.406019937057149	1.32272724838997	-15.9800715003944	3.60743235839156e-46	2.42444333327764e-44	94.1934084963501
EMX2	0.723702602266862	2.15063752580191	15.9765158277212	3.74293802365717e-46	2.50686811275183e-44	94.1567780052952
KIFAP3	-0.735950816012305	1.94541827983659	-15.9692689184384	4.03505010163117e-46	2.69325775619149e-44	94.0821277598781
NME1	-0.451926842277243	1.3986121012365	-15.9590702247783	4.48509191620503e-46	2.98342803572819e-44	93.977087903971
TLN2	-0.326849305252968	1.22046841185525	-15.9431348767917	5.29063480742181e-46	3.50729497947793e-44	93.8130033537326
HAR1A	-0.179582173465978	0.365201012632182	-15.9421553036023	5.34462052693379e-46	3.53107301931998e-44	93.8029183532169
TBL1X	0.472194322804607	1.57836364701948	15.9398838211934	5.47193073170311e-46	3.60297060678695e-44	93.7795334544717
DDX25	-0.417248437412937	1.46878242521946	-15.9375559999701	5.60553989104813e-46	3.67851759180229e-44	93.7555695569225
SLN	-0.286016383417729	0.269786328665644	-15.9299649422365	6.06428444163561e-46	3.96620482441201e-44	93.6774300529502
NEFL	-1.1920658982906	1.97598558749702	-15.9278556077984	6.19828284861242e-46	4.04028537523264e-44	93.6557192866689
SYNCRIP	-0.355632200366823	1.1385409728291	-15.9194090965739	6.76513312450283e-46	4.395081486552e-44	93.5687902329291
GNA13	0.435622580017428	1.06459829913704	15.9187047614105	6.81467628045633e-46	4.41255949189681e-44	93.561542028913
RDH12	-0.0998084841404405	0.240033880440953	-15.9176980778612	6.88611612994498e-46	4.44405309180886e-44	93.5511825676742
INPPL1	0.513049256108877	2.08232206221765	15.9167552150226	6.95370476303879e-46	4.47286157860152e-44	93.541480039294
TMEM155	-0.553848176269833	1.30344705025898	-15.9102085138677	7.4416221009123e-46	4.77096101140726e-44	93.4741158713777
HTR2A	-0.447552870258866	0.893238552400857	-15.8987072245821	8.38300023060375e-46	5.35687457358909e-44	93.3557897518299
TMEM121	-0.279347899019302	1.11235682503529	-15.8872293404798	9.44094036238429e-46	6.01256508442826e-44	93.2377295309334
UBE2T	-0.298110109694716	0.558983701373364	-15.8869244200023	9.47079261631337e-46	6.01256508442826e-44	93.2345934959144
LRRC32	0.654795833018959	1.44263951915095	15.8718774061635	1.10671450501239e-45	6.99413496985515e-44	93.0798605916188
TUSC3	-0.548560984796809	1.53534153021657	-15.8716894187384	1.10887003883286e-45	6.99413496985515e-44	93.0779277352302
TNFRSF10D	0.321802648132378	0.385635817801174	15.8704561333235	1.12311565667915e-45	7.06113682215373e-44	93.0652474614247
RGS7	-0.691303102782643	2.13617765951178	-15.8686120601703	1.14475797208252e-45	7.1740620179705e-44	93.0462877936159
OCIAD2	-0.425017243525073	1.42730987499713	-15.8581750800852	1.27533151849384e-45	7.96673438956567e-44	92.938993243896
PCDHA12	-0.410562242326825	1.41143535176677	-15.8563093861681	1.30019226408425e-45	8.09608537603896e-44	92.919815686962
LOC162073	0.307784092460566	0.765521819574126	15.8532361657951	1.34220265659266e-45	8.33106043853213e-44	92.8882273675007
GABPA	0.306282011979858	1.15048654667046	15.8507628837474	1.37699392291046e-45	8.51987668492851e-44	92.8628068777857
C1orf162	0.493402290481337	0.849180832402795	15.8441070883201	1.47515602061259e-45	9.09835153219598e-44	92.7944042040296
GFAP	1.277577101992	6.05026191921063	15.8417590104379	1.51142813180498e-45	9.29266065895237e-44	92.7702746703493
IQGAP1	0.501025033771189	1.59801001219671	15.8288483213883	1.72736853646093e-45	1.05869222564854e-43	92.6376196859352
PRSS16	-0.147856741832793	0.266809398463528	-15.8266393968542	1.76728488227331e-45	1.07976120236698e-43	92.6149266174368
TMEM132B	-0.408877549109157	1.44883652698223	-15.8208651986011	1.87603053536399e-45	1.14261984794513e-43	92.5556106873255
MRPL28	-0.305981282582907	1.76227538070508	-15.8157886624444	1.97714067603486e-45	1.20045083414079e-43	92.503466890246
LDB2	-0.817330902035989	1.8645492719858	-15.8150599358905	1.99209457850453e-45	1.20577401661656e-43	92.4959821636508
HRBL	0.281556876569345	0.983411140720375	15.8073807870213	2.15670551088741e-45	1.30136812406179e-43	92.4171161499803
SASH1	0.695920479496457	3.22819686649319	15.7950917282756	2.44884254105857e-45	1.47308460263061e-43	92.2909295498058
STAM	-0.328853383046137	1.42606457054455	-15.7835530996901	2.75899153975319e-45	1.65454600337814e-43	92.1724753454964
C1QA	1.08817647893934	2.21237152566436	15.7806516150627	2.84296497320778e-45	1.69967445790858e-43	92.1426931417467
PHF19	0.363808723254343	1.01788829749531	15.7793597573174	2.88116955066899e-45	1.71724753952717e-43	92.1294334361466
BRMS1L	-0.309511903998433	1.08069835908601	-15.7695226768729	3.18939877091133e-45	1.89516408673969e-43	92.0284757792495
PHYHD1	0.649645602975077	1.59553426590719	15.7520100179233	3.82181523344828e-45	2.26404799087863e-43	91.8487909378996
C1orf52	-0.301762015321718	1.03951769245624	-15.7484611843118	3.96448152090078e-45	2.34144681340473e-43	91.8123862589932
ELMOD1	-0.815182217126617	1.90146515261763	-15.7432310184681	4.18448507718963e-45	2.46391583548114e-43	91.7587386518364
OSBPL10	-0.343039060496216	1.15481667036516	-15.7301908451366	4.78754533711973e-45	2.80570905435125e-43	91.6250046622661
FAM84A	-0.492584073378044	0.750623640942798	-15.7300654635849	4.79374610107217e-45	2.80570905435125e-43	91.6237189704114
C3orf14	-0.374951393169149	0.801109407803741	-15.7148628656041	5.60820034393249e-45	3.27256960189354e-43	91.4678510777737
LCP1	0.73660428083175	1.2438874236538	15.6992344612676	6.58961638567488e-45	3.83377980169562e-43	91.3076654259037
MDH1	-1.03905940059279	4.08605371288838	-15.6941241626708	6.94635067619718e-45	4.0292968654489e-43	91.2552972291241
CNTNAP2	-0.667074327398972	2.32511729463458	-15.6882854003858	7.37758783407202e-45	4.26674145062504e-43	91.1954704298522
OPN3	-0.336000433004225	0.697462134837139	-15.675966850346	8.3770655184066e-45	4.83044399271434e-43	91.0692709625864
DKFZP586K1520	-0.0409342136030563	0.078483997241352	-15.6695066694972	8.95412716667242e-45	5.14796278697479e-43	91.0031007154899
DNAJC19	-0.286519768652884	1.56456096534479	-15.6612949435793	9.74526218449388e-45	5.58632823458193e-43	90.9190018768995
HPRT1	-0.628001146563674	1.61174245988674	-15.6479257277409	1.1185241549172e-44	6.3929723693068e-43	90.7821126413007
CIDEA	-0.193054672923517	0.28431783686983	-15.646301558611	1.13740584130475e-44	6.4818829962075e-43	90.7654850079336
DHDDS	-0.25168354569659	1.35665258725702	-15.6415608568836	1.19435770388214e-44	6.78659814829824e-43	90.7169545340671
PCDHA5	-0.397231526132276	1.45204381803998	-15.6372754192577	1.24828562557535e-44	7.07240896583242e-43	90.6730885025171
COG8	-0.297354637110896	1.42412967381342	-15.636898091924	1.25314875846772e-44	7.07938240653213e-43	90.6692263322983
MT1X	1.03704511472051	4.196897194887	15.630582486389	1.33741166973897e-44	7.53357035931e-43	90.6045866264244
TOB2	0.676041642072586	3.0313241764391	15.6302858174525	1.34150601122413e-44	7.53485652990151e-43	90.6015504429639
GAD2	-0.842548064730308	1.95027987434757	-15.6299782480896	1.34576399900269e-44	7.53705182200067e-43	90.5984027206833
DDN	-0.782547127734857	1.80547274593322	-15.6256804819514	1.40669288256936e-44	7.85571469377562e-43	90.5544205876403
IQWD1	-0.512099016309746	1.61005938478431	-15.6165106776693	1.54605251262858e-44	8.60930384889456e-43	90.4605919249006
ERBB2IP	0.715197008871518	2.72059666878025	15.6161288607185	1.55214503105101e-44	8.61860588466786e-43	90.4566854103392
ABHD4	0.388406136651205	1.17851306070522	15.6028311163664	1.77996628221814e-44	9.84655065821092e-43	90.3206496527102
PFN2	-0.805866947085826	4.5120207435684	-15.6026443648403	1.7833927051557e-44	9.84655065821092e-43	90.3187394436941
MMD	-0.390470052583398	1.30930174254224	-15.599783433937	1.83671412459258e-44	1.01123046012173e-42	90.2894769798417
TRAF3IP2	0.439460688949145	1.28381755927329	15.5956088332249	1.91738715440709e-44	1.05267255322237e-42	90.2467809050305
VLDLR	-0.210234898300309	0.408611006832101	-15.5928125886803	1.97339208290007e-44	1.08037673302591e-42	90.2181840746196
FLJ20699	0.232843918498287	0.551845088322556	15.5837019964165	2.16744026574194e-44	1.18328881734763e-42	90.1250223308917
TIMP3	0.738539159418187	2.92984697646291	15.5810835441745	2.2266551821461e-44	1.21134623682323e-42	90.0982500968376
PLXNB1	0.481336401949968	1.41526816013225	15.5808826811618	2.23126371995658e-44	1.21134623682323e-42	90.0961964410804
ARMCX4	-0.294461155355381	0.720443524277552	-15.580135940351	2.24848034650381e-44	1.21653378319651e-42	90.0885617154799
ADORA3	0.500272608527173	0.862559076605593	15.5799278023357	2.2533026974548e-44	1.21653378319651e-42	90.0864337195471
LRP10	0.715434172312551	1.9605193773515	15.5751608226511	2.36661901437279e-44	1.27418244724104e-42	90.0376987167876
COPS8	-0.385769402781848	0.999598560801021	-15.5624080146834	2.69851365622812e-44	1.44887138181504e-42	89.9073439196368
LAGE3	-0.267492501958016	2.84429671220451	-15.5605770102417	2.74983582623105e-44	1.47237088607811e-42	89.8886307732725
NPM2	-0.246598336296049	0.626543877547205	-15.5577005696262	2.83243540753988e-44	1.51244290665623e-42	89.8592345043506
INPP5D	0.552376490840873	1.7374526620569	15.5563632444553	2.87167669371722e-44	1.52920706996034e-42	89.8455680657749
CREG2	-0.853143601588113	1.91032891651776	-15.5419586423934	3.33034403517701e-44	1.76862139633787e-42	89.6983874842725
GLT25D1	0.357348925657552	1.36487691965332	15.5393003745535	3.42265461299756e-44	1.81270484802507e-42	89.6712310349258
C6orf142	-0.371012916401128	0.848745489993258	-15.5373846671466	3.49075834660345e-44	1.84376369038757e-42	89.6516613744473
PCDHA2	-0.411150768609336	2.0468420448331	-15.5343151003584	3.60271283200917e-44	1.8977533269151e-42	89.6203061987346
DMXL2	-0.511603377984468	0.825184127390969	-15.522347697332	4.07448397880183e-44	2.14047689344603e-42	89.4980795974231
WBP11P1	-0.21889119696611	1.04834206797398	-15.521238050848	4.12123449644178e-44	2.15921667568953e-42	89.4867479593791
VSIG4	0.782257469962132	1.4755202451387	15.5167496804086	4.31585994594813e-44	2.25512360178362e-42	89.4409156245734
PCDHA10	-0.430205213664746	2.05323493384692	-15.4993590652135	5.1605644910377e-44	2.68928882166644e-42	89.2633735605873
APOLD1	1.06803565372058	2.45909081360337	15.4987235595772	5.19437769378922e-44	2.69969123338538e-42	89.2568868327133
MT2A	1.19375314993276	5.65628992883236	15.4957643672667	5.35476197011037e-44	2.775646563762e-42	89.2266829015002
C6orf154	-0.302941840754203	0.495352016451958	-15.4858662348516	5.9280114317631e-44	3.06464039270724e-42	89.1256678039874
C6orf115	-0.3797842366711	1.64865371866652	-15.4790645866927	6.35704366167764e-44	3.27774552820363e-42	89.0562656894191
MAFF	0.655362893545251	0.93435329659546	15.4779438672345	6.4306516329849e-44	3.30694987669857e-42	89.0448311134707
LOC283951	-0.288197771549439	1.23389887323482	-15.4752294710679	6.61247529050162e-44	3.39150377399675e-42	89.0171375247544
ATG7	-0.20497895414804	0.748714679306914	-15.4727827133753	6.78076383945004e-44	3.46868995356644e-42	88.9921758407884
GNG2	-0.440937382626677	0.805821049779371	-15.455129050077	8.12853785734539e-44	4.14725661883931e-42	88.8121115159269
FRMPD4	-0.451136901975418	0.946396506861452	-15.453777761738	8.24210031972623e-44	4.19421763006434e-42	88.7983313152971
FAM81A	-0.457231902665597	1.31555315569727	-15.4465122763571	8.8803936666691e-44	4.50726230633804e-42	88.724245788052
CLK3	0.253643812314233	1.82602389393323	15.4422888358677	9.27386758322812e-44	4.6947449142108e-42	88.6811848610459
NDEL1	-0.408812463075597	2.50291317938686	-15.4355753887074	9.93543768474606e-44	5.01662384652074e-42	88.6127443510459
AEBP1	0.769647212430936	1.32095447605231	15.4227527182536	1.13327257509009e-43	5.70735981615136e-42	88.4820496895517
MAL2	-0.863977140240508	2.52055112928265	-15.4184451089694	1.18448324063129e-43	5.94989132987211e-42	88.4381523604771
MCAT	-0.327136688226599	0.964993218693769	-15.417734379563	1.19315190700183e-43	5.97802844921998e-42	88.4309099469591
ARL4C	-0.349848972994382	0.580538617434534	-15.414204851915	1.23714806886418e-43	6.18256816978533e-42	88.3949452522517
ADC	-0.294175512047667	1.30873635207891	-15.4117552824462	1.26863052759227e-43	6.32368516183461e-42	88.3699865269964
NDUFB6	-0.231006173072783	0.629642447951265	-15.406545832678	1.33826708095655e-43	6.65378199179672e-42	88.31691156584
SPA17	-0.248480298903373	0.609473111592406	-15.3925938633534	1.54413508866531e-43	7.65780989264295e-42	88.1747945426427
NXPH1	-0.240500973100045	0.31783394169751	-15.3914676099328	1.56207138593754e-43	7.72709931774687e-42	88.1633241589579
HOPX	-0.677842530115583	3.42224347834637	-15.3838218067981	1.68945689464186e-43	8.33607971558732e-42	88.0854622846195
PCP4	-0.71965448222875	1.58240263001137	-15.3777024680992	1.79883870197548e-43	8.85337532866217e-42	88.0231543632265
GABRA4	-0.213676819052261	0.389505710548439	-15.3685197280059	1.97637795372083e-43	9.70267161662948e-42	87.929669578707
C12orf43	-0.317731162836383	1.17255872803047	-15.3668827950963	2.00981522500883e-43	9.84203485814627e-42	87.9130067066139
GPRASP1	-0.622492217498952	1.65780305738741	-15.366604910384	2.01554730833938e-43	9.84536767908131e-42	87.9101780851064
SEZ6L2	-0.53057182824367	1.56263117086806	-15.3544554273607	2.28277611967714e-43	1.11228266431269e-41	87.7865233275366
PAK3	-0.74075008403525	1.32654903604652	-15.3447061489255	2.52256171564757e-43	1.22605306329105e-41	87.6873203722957
ACAD9	-0.250787181998381	1.23856446215306	-15.341449113385	2.60814477675115e-43	1.26449606216119e-41	87.6541832656636
TNFRSF10B	0.298849638704739	0.527668290416832	15.3326214278829	2.85495530999121e-43	1.38072156307019e-41	87.5643818778199
UBE2V2	-0.522633786219327	1.0338524821394	-15.3289120293879	2.96549652284052e-43	1.43063186213272e-41	87.5266523275893
MOBKL3	-0.313669709496414	0.722570709744385	-15.3254003237143	3.07407932529849e-43	1.47935323580414e-41	87.4909363319381
RHEBL1	-0.201879548962415	0.743115649812894	-15.3073537967261	3.69790190854466e-43	1.77517507875703e-41	87.3074354658715
C17orf51	-0.365568756589885	1.02997655123215	-15.304781125625	3.7965731483114e-43	1.81806414399482e-41	87.2812817891065
PPFIA2	-0.350566160055816	0.704019767092174	-15.2989516829543	4.02998375334452e-43	1.92510743511482e-41	87.2220252451903
TRIP6	0.411264505682352	1.36829746677379	15.2940640233968	4.23668509187683e-43	2.01889957067676e-41	87.1723476946441
DAK	-0.264780096368914	1.16573473392715	-15.2856165654436	4.61918186497108e-43	2.19580133044601e-41	87.086501137331
CNKSR2	-0.352526771276021	0.535032073533442	-15.2826424030669	4.76189773048296e-43	2.25813593107331e-41	87.0562801938411
DUSP6	-0.564826289393132	1.9642995840306	-15.2764363297243	5.07402524890678e-43	2.40030951701925e-41	86.9932255344576
CDKN2D	-0.492121932903609	3.03019370727064	-15.2745238022854	5.17426817500827e-43	2.44180355280656e-41	86.9737956670382
VASP	0.401544376908471	1.0552735313166	15.2667666159817	5.60152534484748e-43	2.63704659350429e-41	86.8949966270391
RIT2	-0.425051144345674	0.763260960296874	-15.2643242760885	5.7432005684321e-43	2.69722841153594e-41	86.8701895947873
NOLA2	-0.305075681083983	1.77703672862898	-15.2570226492609	6.18843537359405e-43	2.8993414767151e-41	86.7960342558462
GABRA1	-0.512985173856771	0.962112978001494	-15.2533734414647	6.42370029506047e-43	3.0023481714803e-41	86.7589773013412
NELL1	-0.43366433738819	0.57248196553046	-15.2285715797168	8.27723046023748e-43	3.85940721698632e-41	86.5071975431411
OSBPL11	0.323801763059315	0.987604586970536	15.2254233684064	8.5478384638481e-43	3.97607092268257e-41	86.4752477664796
KIF3B	-0.30208462385849	1.84959493560365	-15.2235216817103	8.71555863445043e-43	4.04443423298664e-41	86.455949472867
C12orf52	-0.191170878370083	0.767396488554059	-15.1994847546122	1.11411902973135e-42	5.15776244405323e-41	86.2120924455817
C11orf31	-0.484491498295488	3.63281648053632	-15.1972520828404	1.13981325369042e-42	5.26420860531427e-41	86.1894483110361
RELL1	0.52179455571562	1.35096676685496	15.1951451140793	1.16460290289361e-42	5.36598358803699e-41	86.1680800999202
MRPS23	-0.321054656167624	1.15579135967735	-15.1903473499216	1.22307702744338e-42	5.62211586435647e-41	86.1194263986243
PRPS2	-0.341510662785509	0.697481854576076	-15.1833657273503	1.31343995292822e-42	6.0232811017814e-41	86.0486355924497
LOC645405	-0.576974555700003	0.990584638674172	-15.1708551872687	1.4923476405482e-42	6.82766561368181e-41	85.9218111746449
RPH3A	-0.730754536951534	3.1703056840105	-15.169792397327	1.50862291767164e-42	6.88596268511014e-41	85.9110388628303
KIAA0828	0.464892728093504	2.431801196512	15.1680002820844	1.53646900455073e-42	6.99560959487341e-41	85.8928747724253
VKORC1L1	-0.173745764881344	0.361229600274576	-15.1677865678347	1.5398237640845e-42	6.99560959487341e-41	85.8907087071916
SFRS12	0.311760603951509	1.00119731988107	15.1662925360975	1.56348122814396e-42	7.08656956663391e-41	85.8755664841217
CFHR1	0.716953057029178	1.21249443842595	15.1624632162838	1.62578644280246e-42	7.35187419262646e-41	85.8367580808496
TCEAL7	-0.57160143762122	2.4845098344651	-15.1436697852629	1.96939042111063e-42	8.88505076561255e-41	85.6463432090133
LOC201229	-0.712869699878379	2.01487707941361	-15.1423453335623	1.99617583061564e-42	8.98509629069255e-41	85.6329268866322
ISCA1	-0.463626269429483	1.63406905073564	-15.1330871288123	2.19384239389073e-42	9.85207102694247e-41	85.5391549745474
CFH	0.725742452064733	1.20830307771865	15.1253061061543	2.37499567363547e-42	1.06410725699207e-40	85.4603597609721
AP3B2	-0.331004693455987	0.752412764566987	-15.1200917526718	2.50467107000138e-42	1.11963392555796e-40	85.4075638438466
C20orf54	0.377333982396867	0.599056076546159	15.112903630966	2.69509187500838e-42	1.20128696551494e-40	85.3347934383852
GABRG2	-0.690735679774063	0.934658029352933	-15.1127374920981	2.69965977883809e-42	1.20128696551494e-40	85.3331116369811
TOMM20	-0.888647462352833	3.03805434665845	-15.1106627318388	2.75735910878133e-42	1.22416694829495e-40	85.3121096475912
CECR6	-0.3224083844984	1.2376478713561	-15.1019601909722	3.0130897802075e-42	1.33466181400555e-40	85.224027909031
C16orf80	-0.355319427628488	1.35783467092197	-15.0993173479513	3.09533898115959e-42	1.36798541366894e-40	85.1972821068315
TNRC8	-0.271773379586609	1.45165746587479	-15.0953844677317	3.22190157181881e-42	1.42069822703051e-40	85.1574839694006
TNFRSF1B	0.599477126109862	1.61118204124422	15.0913590381244	3.35679098795169e-42	1.47683648657288e-40	85.1167529554845
BEX1	-0.907864145135249	4.30824403417421	-15.0868279332581	3.5153775477797e-42	1.5431240632033e-40	85.0709097393165
VPS13C	0.36550498900399	1.99806033437343	15.0856562474652	3.55758854167244e-42	1.55523079981867e-40	85.0590560346807
SERPING1	0.637884224602432	1.7895238135953	15.0856195959862	3.55891706885134e-42	1.55523079981867e-40	85.0586852442643
RGS7BP	-0.40810295923408	0.778587456398944	-15.0785208436815	3.82578949318297e-42	1.66811268953325e-40	84.9868754119935
SRGN	0.979088009645198	2.20248396714977	15.0782640313433	3.83580970816179e-42	1.66874846455521e-40	84.9842777564461
PRPS1	-0.291638610534731	1.23825019599083	-15.0685140304854	4.23623841767276e-42	1.83884825747087e-40	84.8856677467136
GDAP1	-0.630965293768408	1.80806599364054	-15.0657354535245	4.35780766812036e-42	1.88389531564961e-40	84.8575696468129
CBFB	0.420554183972772	1.53007005075523	15.0657007621776	4.35934729275512e-42	1.88389531564961e-40	84.8572188450334
CLSTN3	-0.451546283602352	1.26240526131281	-15.062820227095	4.48909922070223e-42	1.93567574804174e-40	84.8280916014547
C1orf212	-0.272523915192284	1.17711412361361	-15.0590665783211	4.66397934197958e-42	2.00664365066627e-40	84.7901385193765
SCRIB	0.429733653502693	2.48095147247554	15.0328759877688	6.08869121633654e-42	2.61384563450218e-40	84.5254163771454
C13orf1	-0.312131940059385	0.998174742925651	-15.0204556995269	6.90875951036577e-42	2.95937852433031e-40	84.3999334632127
C10orf104	0.335849682781695	1.64986490177981	15.0134406925073	7.41971842340577e-42	3.17127877351268e-40	84.3290762597304
BRE	-0.297775274444004	1.5354559273241	-15.0102063345645	7.66783705628926e-42	3.27015632882008e-40	84.2964105030983
MICA	1.0852588295812	4.5871282843599	15.0089092599442	7.76965036222296e-42	3.30634247946999e-40	84.2833112383315
CALB1	-0.47850479445504	0.59188135711247	-14.9986046079562	8.62792847290861e-42	3.66358008577318e-40	84.1792576292696
FLJ13611	-0.309523358591388	1.17204275439873	-14.9930794015224	9.12643795493691e-42	3.86683208134175e-40	84.1234757822716
TXNIP	1.04686986403918	3.01733221986208	14.9911215780011	9.30989340614583e-42	3.92464199110567e-40	84.1037115331668
RTN4R	-0.463639446126315	2.25267581365775	-14.9910425587151	9.31737456838505e-42	3.92464199110567e-40	84.1029138514523
NKIRAS1	-0.467551487424707	1.01846367093565	-14.9909801210302	9.32329010714174e-42	3.92464199110567e-40	84.1022835582609
C20orf103	-0.466887414108917	0.697022192600779	-14.9904315363126	9.37542607965077e-42	3.93808306664641e-40	84.0967457686019
CHDH	0.390838881562525	1.04016536906267	14.9818290452044	1.02320849922289e-41	4.28867390319443e-40	84.0099155434576
PTAR1	0.447761745004851	1.73196240365868	14.9785734084027	1.05762870511003e-41	4.42342992759537e-40	83.9770589220754
ELK1	0.420888334450872	1.40835350275842	14.9764841785692	1.08032319061339e-41	4.50867215954066e-40	83.9559752517654
ZNF179	-0.438113039791032	1.90065641270454	-14.9751127824289	1.09548362179304e-41	4.56217431383471e-40	83.9421362279134
FAM149A	-0.281916313922489	0.84982986473318	-14.9748843321362	1.09802962629796e-41	4.56302716770729e-40	83.9398309346641
MST150	0.416185976809557	1.03112272511259	14.9737704624393	1.11052816489924e-41	4.59898659353262e-40	83.9285910443835
WWC3	0.370352669073769	1.60014064999504	14.9736930461928	1.11140209623082e-41	4.59898659353262e-40	83.9278098595943
RASAL1	-0.303598686928834	0.843008505148131	-14.9724256842242	1.12580696662797e-41	4.64872410584304e-40	83.9150214791723
LAPTM4A	0.425999577724213	2.95734271346823	14.9683459142176	1.17345483359899e-41	4.83326192146484e-40	83.8738569130894
ACOT7	-0.711448182006579	3.10840969787128	-14.9681781018202	1.17545723487652e-41	4.83326192146484e-40	83.872163782589
EXOSC5	-0.25600333678539	1.0529275042088	-14.9596196391857	1.28223138893387e-41	5.26119784638339e-40	83.7858225986855
TCEAL5	-0.523898229827492	2.14754144629301	-14.9535061389371	1.36437692265874e-41	5.5864929039115e-40	83.7241577240257
TBC1D14	0.302721028949075	3.02919095351669	14.9523701225423	1.38020996827659e-41	5.63947427289534e-40	83.7127000688074
MAGEL2	-0.177370851991388	0.482339754701438	-14.9514069940013	1.39377692411536e-41	5.68299419477163e-40	83.7029863673947
DCTN2	-0.384407608538496	2.19195384557391	-14.940627913598	1.55500064841035e-41	6.32713207463837e-40	83.5942881163487
PPP2CA	-0.387701038079771	1.84014021216184	-14.9382674259592	1.59271874315042e-41	6.46710173000036e-40	83.5704881825882
RHBDF1	0.359072761359678	1.15822350387605	14.9349793190691	1.64678528848642e-41	6.67273290490653e-40	83.5373375988556
GLT1D1	-0.375350825982184	0.986734058536102	-14.92775617493	1.77207185411512e-41	7.16549386653603e-40	83.46452308523
TRIM22	0.343999395371802	0.881686611387688	14.9265078142738	1.79466907838823e-41	7.24184272003864e-40	83.4519399599645
LMBR1	-0.306311971879152	1.07949332537449	-14.9186501282152	1.94365493033325e-41	7.82682532896591e-40	83.3727451720409
CKMT1B	-0.652896657426376	1.34077870187392	-14.9036322249787	2.26358551039724e-41	9.09634672116333e-40	83.2214259351462
JAZF1	-0.253544853212293	0.826335585518322	-14.9028621291694	2.2813387613149e-41	9.1488256086476e-40	83.2136679554506
LOC150166	0.350571424842164	0.903221529910431	14.8951112195315	2.4679434906793e-41	9.87684160848863e-40	83.1355928144552
IARS	-0.492504027640467	2.0507717121371	-14.8888866326195	2.62876764467567e-41	1.04989101218707e-39	83.0729027439872
ST3GAL5	-0.298943589468087	2.30153854060693	-14.8858062164605	2.71218191183653e-41	1.08099029574016e-39	83.0418821797489
ATXN10	-0.353246146063558	2.57915172409143	-14.8760109012341	2.99538301841735e-41	1.19142887814192e-39	82.94325597837
CNIH3	-0.345044699324898	0.912182300830978	-14.8745203678381	3.0409903516657e-41	1.20710594610926e-39	82.9282502416077
SLC16A9	0.431968570880765	0.816991395246539	14.871765779794	3.12710621395199e-41	1.23876626239684e-39	82.9005202124358
PCDHA9	-0.420753118728102	1.98787714578267	-14.8628417168434	3.42315934524273e-41	1.35329362350468e-39	82.8106954946156
MGC13379	0.242544991088253	0.975010650747713	14.8523960636111	3.80539123315906e-41	1.50135779624028e-39	82.705579588815
METTL6	-0.165003109246548	0.425783296635805	-14.8456963581706	4.07267105001113e-41	1.60356280332761e-39	82.638173444421
C9orf30	-0.170266103315931	0.798495207054035	-14.8440426841777	4.14147560871086e-41	1.62736612124546e-39	82.6215373942428
MRPL15	-0.326217037523224	1.21594635216833	-14.8275284257247	4.89551471153428e-41	1.91979037681696e-39	82.4554392737957
UCHL1	-1.24832000209511	4.69083907449791	-14.8269325134899	4.925146356607e-41	1.9260976544612e-39	82.4494469035963
OXCT1	-0.53151950164819	1.60720299353281	-14.8268079383189	4.93136341496224e-41	1.9260976544612e-39	82.4481942122997
RREB1	0.240718686118091	0.534503696194868	14.8176921578662	5.40820130111239e-41	2.10811686717361e-39	82.3565388042474
IL17RB	0.415305745927195	0.872375263618214	14.8160063341704	5.50129786023625e-41	2.14012565461087e-39	82.3395907499385
RAB13	0.607955881081176	1.67843275080164	14.8134879647107	5.6433566357076e-41	2.19101635119405e-39	82.3142741658919
PPP2R2B	-0.465295869314386	2.7635089940875	-14.8107744012204	5.80052480243831e-41	2.24755921271417e-39	82.2869970644836
CDC42EP4	0.483846584863816	1.96166093620647	14.8093779559851	5.88310038505347e-41	2.2750322719185e-39	82.2729605079441
MAST3	-0.458338944644117	2.21529082607281	-14.8084221463912	5.94029503742055e-41	2.29260099563023e-39	82.2633533327149
CHCHD7	-0.295327709821998	1.06386081290971	-14.8078556261453	5.97445651045283e-41	2.30122840689181e-39	82.25765914512
EIF4E	-0.34282984168879	1.33138279584546	-14.8062865521441	6.07009911752387e-41	2.33345624853136e-39	82.2418885330141
C1orf149	-0.42136446399739	2.39668424679082	-14.8012114714572	6.39003443016494e-41	2.45160966621879e-39	82.1908834836634
RALB	-0.444296258020499	1.56137564480211	-14.7968224172413	6.68025474705533e-41	2.55792072731058e-39	82.1467781200558
TXNDC9	-0.190209856343018	0.712816190472737	-14.7811791929835	7.82579249177779e-41	2.99068030715194e-39	81.9896184145292
PLEKHF1	0.231319035795399	0.762549891175526	14.7784271041263	8.04670663560735e-41	3.06908634692735e-39	81.9619757242223
CCRK	-0.243428060365347	0.735090521118735	-14.776687757018	8.18952390460881e-41	3.11745743946925e-39	81.9445062281918
CCDC136	-0.395501857376597	1.89808837302967	-14.7761485903789	8.23430605916846e-41	3.1283942513293e-39	81.939091145641
PSMC3	-0.293919690967943	1.08478990848441	-14.7751014379208	8.32197971742853e-41	3.15555223137514e-39	81.9285743461025
COPS4	-0.534818678899238	1.59594109772455	-14.7709914868695	8.67518245937388e-41	3.2830933229747e-39	81.8872997300762
GNAS	-0.629717591861982	2.7249095111074	-14.7697562707669	8.78422917637873e-41	3.31791912107793e-39	81.8748957505638
ARHGAP20	-0.313954839790798	0.485354092515458	-14.7659726449767	9.12683612282004e-41	3.44065833721011e-39	81.8369030919527
CD302	0.273092793530738	0.627792749090132	14.7561469288124	1.00801017508817e-40	3.79268693290897e-39	81.7382561686924
KCNV1	-0.369694528783045	0.602637895233121	-14.7553470579027	1.01619416278071e-40	3.81611256890097e-39	81.7302267738616
STAR	-0.211298345177516	0.347494475637273	-14.753588825374	1.0344175041984e-40	3.87707637631287e-39	81.7125775493808
GUCY1B3	-0.454993744721311	0.630694634872409	-14.7485296222926	1.08869304314925e-40	4.07267320748157e-39	81.6617972594832
NOPE	0.342075060042784	0.795438564548462	14.7463939970103	1.11244845474011e-40	4.15356712315799e-39	81.6403634271267
EGR2	-0.24522070676569	0.267946660724092	-14.7419576138908	1.16346175311652e-40	4.33573031897531e-39	81.5958420267299
S100A10	0.962201084992421	2.25053568435629	14.7363661055927	1.2310946403781e-40	4.57901422537578e-39	81.5397352544531
TBRG1	-0.308137667840441	0.673635823684453	-14.7338144623392	1.26324817464514e-40	4.68965846168263e-39	81.5141339077213
PPM1H	-0.487746295070072	1.50154977347397	-14.7329027329495	1.27493899581537e-40	4.7240610320231e-39	81.5049866626284
IFITM1	0.888715386421498	2.48348661934771	14.7322909833845	1.28284371453188e-40	4.74433092907521e-39	81.4988491854199
DKFZP564O0823	-0.666654551288215	1.69907776759468	-14.7314891719835	1.29327839987639e-40	4.77386288136192e-39	81.4908050217558
GIMAP5	0.302119277870103	0.639932403542088	14.7278150716279	1.34218617079158e-40	4.94502995628128e-39	81.4539466825535
MTMR3	0.255140073243552	1.89568269704014	14.7228422142857	1.4113337463349e-40	5.18998013510701e-39	81.4040646090127
NRG1	-0.119989595057478	0.2097356398	-14.7210965674309	1.4364404312525e-40	5.27235856970078e-39	81.3865557065527
ZNF622	-0.225131930762485	2.19441276571677	-14.7180381631469	1.48150665306835e-40	5.42754974968087e-39	81.3558816163146
GNG5	0.491596848015209	1.97243604398019	14.7159638950503	1.51287141268043e-40	5.53205700434175e-39	81.3350791812718
MFSD4	-0.702894129368568	1.81805989040048	-14.709239743333	1.61917267996927e-40	5.90967706603018e-39	81.2676512881913
SLC25A18	0.605268638272483	2.46218553874191	14.7082632841779	1.6352169278605e-40	5.95707998579462e-39	81.2578605638423
CPNE4	-0.43666517016443	1.17132654288205	-14.7067095515219	1.66107396773743e-40	6.03998724462733e-39	81.2422821426462
BHLHB4	0.775560167036562	1.48084061275476	14.7058476936175	1.67559237020915e-40	6.08143301589874e-39	81.2336410266403
SDC2	0.628931185041252	2.61629727812416	14.7054847390722	1.68174432733882e-40	6.09241578807314e-39	81.2300020453526
DNAL4	-0.327244245289996	1.72723141828164	-14.7044631953252	1.69918037099395e-40	6.14416056227682e-39	81.2197602260474
SYT13	-0.716813198813327	3.01654000138381	-14.700219900257	1.77355765626658e-40	6.4012293927103e-39	81.1772204640629
CAMSAP1	-0.204807726864326	0.680761825952816	-14.6917299743043	1.9322611326263e-40	6.96114038352803e-39	81.0921209326902
HBP1	0.364816715684939	1.56292113279912	14.688881859804	1.9886138029175e-40	7.14093512563244e-39	81.0635766199243
NDUFA6	-0.290570573740591	1.9818204279253	-14.6888379139702	1.98949603551484e-40	7.14093512563244e-39	81.0631362027446
ALDH1L1	0.476465823583722	1.24150976472129	14.6801006406458	2.17288734247066e-40	7.78484821778549e-39	80.9755823935507
ALKBH6	-0.265743838335131	1.79352525370188	-14.6783798578704	2.21094618858746e-40	7.90666811294856e-39	80.9583411473798
PPP1R14BP1	0.365013766632437	1.20939654535143	14.6727555449722	2.34004011843732e-40	8.35300034951345e-39	80.9019939485288
RAB27B	-0.456800409675889	0.932244081636803	-14.6646162451961	2.54028716263873e-40	9.05122427784805e-39	80.8204643439373
REPS2	-0.395705273293504	0.803866775990506	-14.660606884001	2.64512264686162e-40	9.40756211447682e-39	80.7803095346415
SMO	0.209651603043704	0.554075586447895	14.6558580329929	2.77489086748137e-40	9.8511153018601e-39	80.7327537497017
MYD88	0.365634884300197	0.927484466450518	14.655474927863	2.7856324459452e-40	9.87126843117673e-39	80.7289175175488
FBXL2	-0.408266704441721	1.32867599666863	-14.6544826813124	2.81364648529911e-40	9.95244464582209e-39	80.7189818046942
DDX10	-0.221485086753525	1.10467407706579	-14.6380053339479	3.32215146224781e-40	1.172984275348e-38	80.5540244824405
RBM3	-0.741346086422843	1.36205930028192	-14.6277624591166	3.68345555659496e-40	1.2982016057511e-38	80.4515158730199
ZNF384	0.220777207894322	1.70131888471354	14.6172054807547	4.09689141225151e-40	1.44130710514047e-38	80.3458914690431
EHMT1	0.212526634091215	0.998624190961054	14.6147811638236	4.19818856083942e-40	1.47428279370739e-38	80.3216397314199
BTBD10	-0.491621251496352	1.80677464131834	-14.6109436590717	4.3636655871222e-40	1.52963745131316e-38	80.2832541593672
NOL4	-0.445263819368031	1.14017905623173	-14.5941974495211	5.16534411808351e-40	1.80740676591468e-38	80.1157897901539
PEX11B	-0.355089362443747	1.60567850948306	-14.5901312065923	5.38121520025748e-40	1.87889011962185e-38	80.0751375442621
SMAP1L	-0.414457973453892	1.74406986796863	-14.5899891887482	5.38891522251727e-40	1.87889011962185e-38	80.0737177974095
KRT5	-0.26100845896568	0.314945885161796	-14.5789295437463	6.02357448334361e-40	2.09641904786369e-38	79.9631707114421
DYNC1I1	-0.872343878051155	1.87486391974602	-14.5738920029922	6.33685907950559e-40	2.2015219868015e-38	79.9128281119101
RNF150	-0.26990139567491	0.516809470536661	-14.5721906697097	6.44629500152538e-40	2.23555675408772e-38	79.8958273206915
MXI1	0.513235655038522	1.66460198201946	14.5556703336965	7.6120239802467e-40	2.63513938499127e-38	79.7307841715363
C1R	0.813483877338856	1.56282881781442	14.5359757707265	9.27943405242137e-40	3.20666967520732e-38	79.5341208206122
PPP1R14B	0.391052269648112	1.42217063200098	14.5292616162671	9.92744735457403e-40	3.42453006974598e-38	79.4670982681643
NFU1	-0.248868236515611	1.5298997886156	-14.52216474138	1.06615255289767e-39	3.6712567590063e-38	79.3962679035898
GPR177	0.631701055769474	3.07891819335943	14.5120227749642	1.18055145436251e-39	4.05801549303796e-38	79.2950685293011
UBAP1	0.240235536992148	2.67076766908769	14.5086581039191	1.221146652949e-39	4.19016694823521e-38	79.2615007655532
MAPRE1	0.370723465714327	1.58875879283743	14.4836686922937	1.56956147187194e-39	5.37623077096383e-38	79.012284649151
NXN	0.414645964909075	1.18023648732406	14.4789737861937	1.64532235367334e-39	5.6258478373848e-38	78.9654810370127
LOC157503	-0.230711907659633	0.400919773495893	-14.4673269546043	1.84938650461792e-39	6.31252941768882e-38	78.8493982866894
UQCRQ	-0.250864878733759	3.05856693973035	-14.460618372722	1.97819086186204e-39	6.74037410798795e-38	78.7825505880175
ATPIF1	-0.634773141926373	4.3714684541052	-14.4521754888704	2.15308302614164e-39	7.32348833848178e-38	78.6984381152564
C16orf5	0.299646298501815	1.13479804109963	14.4454968202152	2.30228749575554e-39	7.8173490056229e-38	78.6319148801145
GNB5	-0.309161857857758	0.742765612420744	-14.4421078993166	2.38189751992721e-39	8.06376701728422e-38	78.5981638153998
AP1G2	0.372816688806471	1.50851674056716	14.4420561241868	2.3831348393821e-39	8.06376701728422e-38	78.5976481979536
HIVEP2	-0.257054302252165	0.617738240259393	-14.4399224840661	2.43468591939813e-39	8.22392176240375e-38	78.5764003427579
NMNAT2	-0.751284287987861	2.71782482071197	-14.4260285182797	2.79868332472197e-39	9.43708269875972e-38	78.4380664723949
PITPNA	-0.288487050569565	1.52018003998541	-14.425361325429	2.81746780154724e-39	9.48401510399928e-38	78.431424908807
ZNF804A	-0.208894643667346	0.457647748680158	-14.423765078714	2.86292122836897e-39	9.6204025415364e-38	78.4155355637749
GPRASP2	-0.550691272311059	1.95729762080527	-14.4113671335506	3.24177738486074e-39	1.08747403151353e-37	78.2921468598994
DHRS3	0.396448978206466	1.26974759835788	14.407851947956	3.35801935013588e-39	1.12453259680667e-37	78.2571698621334
TPBG	-0.394528903442239	0.877821139934345	-14.4063727070702	3.40816992232459e-39	1.13936932737747e-37	78.2424520098006
LRFN2	-0.195120136930748	0.441740859538644	-14.4024637081485	3.54432090068303e-39	1.18285641017658e-37	78.2035618190178
TMEM126A	-0.230022752749928	1.34744021311525	-14.4016677760988	3.57270111606276e-39	1.19028965388142e-37	78.1956436745729
FBXL7	0.494469333165332	1.78882851608395	14.4009599894304	3.59812870289249e-39	1.19671550203711e-37	78.1886025643633
UCHL5	-0.240497024009954	0.583124848554295	-14.3964268807912	3.76531785787009e-39	1.25018816098617e-37	78.1435100260027
LOC645652	0.476513234969519	1.0438603573683	14.3952174397712	3.8112189538043e-39	1.2632764865586e-37	78.1314801781552
C6orf35	-0.219812321361004	1.00099068862001	-14.3949297401635	3.8222197378241e-39	1.26477186231225e-37	78.1286185969655
APPL2	0.362576924243348	1.37458280451049	14.3942469413306	3.84845488962716e-39	1.2712946745565e-37	78.121827280433
SPATA7	-0.239548803864543	0.873677069439362	-14.384882868017	4.22690657731937e-39	1.3939493941109e-37	78.0287019148088
CSDA	0.872167337205766	1.57354342921693	14.3823805605037	4.3341773020045e-39	1.4269107367579e-37	78.0038204883682
BAG3	0.885040084342305	1.63342083122921	14.3811083113459	4.3897538509137e-39	1.44277070074718e-37	77.9911706514221
LUZP2	-0.277435826530432	1.10252590028988	-14.3783633951926	4.51209488381515e-39	1.48048365800601e-37	77.9638797057833
C9orf123	-0.197710912867056	0.570550795784989	-14.3732668638684	4.74833696024759e-39	1.55537961941556e-37	77.9132134540502
RAP1A	0.413549034875679	2.25202339033129	14.372268530495	4.79603827086184e-39	1.56836889092445e-37	77.903289509272
RAB6A	-0.412415573405597	3.96794402252258	-14.3693819613241	4.93666698365374e-39	1.61165225312247e-37	77.8745970228639
ATP6V1B2	-0.983581374508701	2.79766047696397	-14.3655199733304	5.13126905950616e-39	1.67238183895945e-37	77.8362123390183
B3GALNT1	-0.272113813211206	0.538731218519252	-14.3604053666643	5.4008136400949e-39	1.75729311928964e-37	77.7853838564295
POLR2K	-0.468175917490465	1.92867017418445	-14.3591922378245	5.46679150238146e-39	1.77579610635691e-37	77.7733289166297
C21orf51	-0.263818921357633	1.16572311347391	-14.3536152191923	5.78060033441695e-39	1.87460732974686e-37	77.7179147628494
LOC339524	-0.147224674531847	0.363698671837597	-14.3504113247468	5.96893726903156e-39	1.93246822879444e-37	77.6860841002589
NLGN4X	-0.35016814180979	1.40519675843687	-14.3498340191264	6.0035184552822e-39	1.94044070801741e-37	77.6803488650698
CIZ1	0.345694186088892	2.96822340614854	14.3471966115347	6.16406090572863e-39	1.98903223597104e-37	77.6541487042311
CLEC2L	-0.463129138410929	1.45719044130089	-14.3319198638082	7.18187058306717e-39	2.31363070518974e-37	77.5024251403896
TBR1	-0.381274002737765	0.81794888228128	-14.3310433253843	7.24510909971086e-39	2.33015142497301e-37	77.4937215458508
TIMM10	-0.241534411806417	1.0215797866086	-14.3272762544972	7.52327035104297e-39	2.41562667449469e-37	77.4563187300831
LRRC49	-0.264546646975397	0.608164776813263	-14.3162812855881	8.39754635937849e-39	2.69191083132051e-37	77.3471726900842
MGC14327	-0.219973571707362	1.54248411958067	-14.3060764407142	9.29939188873633e-39	2.97611080314402e-37	77.2458991740005
FKBP3	-0.401756094223203	2.84076020950946	-14.2982945808474	1.00514734633068e-38	3.21152816065326e-37	77.168690333489
PCDHA1	-0.410688098261604	2.02751899068316	-14.2952180133421	1.03652756096374e-38	3.30637023947354e-37	77.1381702253703
AXUD1	0.36973061837669	1.30347206323671	14.2903860708989	1.08779590258104e-38	3.46423891197786e-37	77.0902416300861
CD2BP2	-0.371719785721164	1.8949124744866	-14.287618226974	1.11829481822419e-38	3.55555726055293e-37	77.0627899037802
PCMTD1	0.264321161356049	1.50342761525141	14.2847878860307	1.15036442859032e-38	3.65156395980868e-37	77.0347204650909
EPB41L3	-0.685374998044449	1.81326666407202	-14.2742761718504	1.2777069173519e-38	4.0491882632827e-37	76.9304912267179
SMYD2	-0.380587912665147	0.986859167533166	-14.2621948046729	1.44151684993762e-38	4.56090315020848e-37	76.8107349868696
CDK5	-0.345539952268089	1.71988529373008	-14.2583068308045	1.49856484535416e-38	4.73371618086753e-37	76.7722039642642
APEH	-0.30936588034634	1.47243705371254	-14.257366481838	1.51269732527914e-38	4.77062635431884e-37	76.7628854316415
TMEM55A	-0.325613892866186	1.52029856013068	-14.2552336757752	1.5452457774848e-38	4.86540229453614e-37	76.74175095216
ANXA2P1	0.928312206844806	2.02988100862024	14.2392900090077	1.81173683699613e-38	5.695282411783e-37	76.583800572839
UQCRH	-0.541573072447439	3.10503061426378	-14.2382029973934	1.83149181786178e-38	5.7481120016306e-37	76.5730343093356
ZMAT4	-0.392842257291321	1.18716741974422	-14.2351574843005	1.88799145540199e-38	5.91590891732874e-37	76.5428718609618
STX2	0.223268915063566	1.25159524682338	14.2311453773194	1.96508475892225e-38	6.14759260857057e-37	76.5031402278181
HN1	-0.485236008311627	1.07507830590908	-14.2292978389309	2.00163351477977e-38	6.25189698766949e-37	76.4848456532073
LRRC4C	-0.451726902855657	2.08751955976143	-14.2290781851606	2.00602364042313e-38	6.25558412029548e-37	76.4826706738972
PSMG3	-0.147272815051728	0.5160860609325	-14.2118108669176	2.38295483010172e-38	7.41913572502915e-37	76.3117335012109
TIMP1	0.969838169078866	1.90428607712618	14.2077104482415	2.48238068538571e-38	7.71636356589593e-37	76.2711535519257
FLJ10357	0.263744593969497	0.861657189410641	14.2017255277297	2.63497356838459e-38	8.17764886111713e-37	76.2119318349366
MAP7D2	-0.608959471627311	1.87604577762293	-14.2012905852517	2.64642081224736e-38	8.20011790631177e-37	76.207628394765
MAP3K6	0.208636498544552	0.627861346435934	14.2001807845622	2.67585485892902e-38	8.27816050802009e-37	76.1966479576938
LRRC40	-0.267357481243415	0.826008003124229	-14.1973841521217	2.75148293354491e-38	8.4986374603471e-37	76.1689794024782
C1S	0.754580779206743	1.63641085727169	14.1817377866182	3.215657090535e-38	9.91663871748847e-37	76.0142213563235
SNAP25	-1.23945310246293	6.01505611208517	-14.1701665106194	3.6084508639576e-38	1.11103803062455e-36	75.8998133654228
PTBP1	0.389087278477633	1.28044099138821	14.1558127959656	4.16279563808114e-38	1.27969853290539e-36	75.7579461334213
SUSD1	-0.22396594816776	0.526074966070115	-14.1548095726504	4.20457429274857e-38	1.29050634591606e-36	75.7480327472386
GFRA2	-0.143741502161473	0.248594835420905	-14.1537939270235	4.24729621029316e-38	1.30156923173921e-36	75.7379968935637
CX3CL1	-0.484572265831364	2.32341831692937	-14.1478185205405	4.50755524791884e-38	1.37915622891583e-36	75.6789581661752
YWHAH	-1.19093633105605	3.7159011338513	-14.146367518731	4.57311714487278e-38	1.39702277670173e-36	75.6646233468874
C1QB	0.836579078266858	1.79040551151518	14.1460497092557	4.58760348294087e-38	1.39925495903783e-36	75.6614837034981
TSFM	-0.213506289925555	1.40371168357025	-14.144998988409	4.63582379507535e-38	1.41175321509404e-36	75.6511038199267
NMU	-0.136123471580531	0.134472278116595	-14.1419867228514	4.77688424712711e-38	1.45244109167718e-36	75.6213478851678
IFITM3	1.30215154112189	5.32876704657354	14.1390785039828	4.91713168906776e-38	1.49275539906434e-36	75.5926221412002
WDR61	-0.288136089903086	1.46446007016653	-14.1361871710626	5.06063473399002e-38	1.53393111921408e-36	75.5640655167921
DPP10	-0.325600639180372	0.96288705861214	-14.1349802815483	5.12176375037038e-38	1.54801643171877e-36	75.5521462035348
RFTN2	0.517399484053301	1.74248970835759	14.1349562339067	5.12298921733507e-38	1.54801643171877e-36	75.5519087116989
TRIP10	0.313379530004131	0.505764203159672	14.1342336459394	5.15994898432976e-38	1.55677098613912e-36	75.5447725882624
PTPN13	0.383591847592746	1.53781516214082	14.1335023298586	5.19762593096177e-38	1.56571451923408e-36	75.5375504157123
HECW2	-0.137433232490261	0.259067133911339	-14.130936346383	5.33200700298818e-38	1.60371630383086e-36	75.5122110101892
TRIM36	-0.363606284943687	0.883168353999696	-14.1211338139833	5.87804423149029e-38	1.76522468523491e-36	75.4154266642214
NDUFB5	-0.299523484542306	2.45238228999313	-14.1128811775573	6.3807432555423e-38	1.91324132385415e-36	75.333965835828
ADO	-0.304186783870035	1.41319532026127	-14.1110209596447	6.49985037906008e-38	1.94596135004425e-36	75.3156064637712
MYO16	-0.16849029870194	0.483524455962006	-14.1068343975959	6.77608224888745e-38	2.02554973973645e-36	75.2742908357917
SIPA1L2	-0.292287314206555	1.33287375902036	-14.1028559297452	7.04942327836989e-38	2.10403154204333e-36	75.235033353465
CLIC1	0.576417895210441	1.35566462993781	14.1002265561407	7.23608177407414e-38	2.15644088343586e-36	75.2090904725059
PLEKHC1	0.452031641931489	2.0217843838103	14.0996797544373	7.27551382050013e-38	2.16488189864958e-36	75.2036956619871
RTN1	-1.13292400204576	4.28002409985534	-14.0917873146199	7.86912474406861e-38	2.33794575094355e-36	75.1258372424432
ZIC1	0.770606120275466	1.93001014979048	14.0897476088909	8.03023617866939e-38	2.38218117385489e-36	75.1057185137133
KIAA1045	-0.412277488927675	1.41279097612699	-14.0881580943362	8.15806500118766e-38	2.41642381266182e-36	75.0900410748579
TMEM163	-0.370699551176548	1.03914663866095	-14.0878258879876	8.18503633203853e-38	2.42073381049212e-36	75.0867646013313
ENSA	-0.929592693039102	2.20806182814331	-14.0841818258329	8.48679367623208e-38	2.50617589014793e-36	75.0508261019869
PCF11	0.278229676138066	1.29532076093133	14.0836624091543	8.53069943223745e-38	2.51533028644944e-36	75.0457038101872
ANKRD15	0.507730502022863	2.31395130855018	14.0819130440391	8.68024425477302e-38	2.55555831609556e-36	75.0284527871695
POP4	-0.263301990645884	1.42926004774518	-14.0760534453016	9.20045671762929e-38	2.70462898079329e-36	74.9706757611429
RAN	-0.527773411447083	1.13129729549397	-14.0753232294535	9.26742625463153e-38	2.72021291721037e-36	74.9634763370695
LGALS8	-0.250385724614219	0.56456742230196	-14.0714285608887	9.63291043591668e-38	2.82323946460175e-36	74.925080128036
EPHA2	0.162873933166148	0.293319274220533	14.0707411209581	9.69889773052344e-38	2.83831106258111e-36	74.9183033354883
TMEM176A	0.271347701336604	0.563359822229847	14.0703359427611	9.73800167711748e-38	2.84548204928065e-36	74.9143091454154
MPZL2	0.328135916898154	0.53787851939487	14.0690169236934	9.86639307306623e-38	2.87868264961169e-36	74.9013067598702
C1QC	0.794339457856247	1.53326124211684	14.0670958434127	1.00564136964764e-37	2.92973845955644e-36	74.8823703616707
NDUFA8	-0.351354821405254	2.21913021888616	-14.0589323456763	1.09054471661952e-37	3.17234575028575e-36	74.8019130493079
SH3RF1	-0.213865120358687	0.952322961643194	-14.0344872140322	1.38995437304191e-37	4.03728922959564e-36	74.5611007648816
DGKG	0.305979732917201	1.0272925378403	14.0341154424106	1.39509022812041e-37	4.04617686697422e-36	74.557439698356
TUSC2	-0.336685639113716	1.81490932682428	-14.0287668776936	1.47110731783528e-37	4.26030930529117e-36	74.5047733915033
RXRA	0.469848223650975	2.13050829411282	14.0271029572036	1.49558792997671e-37	4.32477874706917e-36	74.4883907359762
IFT20	0.26876917210678	1.61087281213113	14.0226784196358	1.56267869175608e-37	4.51209002997421e-36	74.4448313762793
NDUFC2	-0.373800746062938	1.97406927236229	-14.0213103175222	1.58402492324298e-37	4.56695943106592e-36	74.4313636023755
FAM19A2	-0.575662323033001	1.59663760655858	-14.0185893262987	1.62734805904473e-37	4.68493554959848e-36	74.4045793945775
YARS	-0.369324989504381	0.951834681656575	-14.018000644106	1.63687530744287e-37	4.70541294130702e-36	74.3987849501119
SUCLA2	-0.41728537780552	1.56804104700373	-14.0108006413345	1.75799981428625e-37	5.0461585243651e-36	74.3279227419219
GYPC	0.691552804646057	1.53392204999389	14.0086068634068	1.79665204822819e-37	5.14952182646578e-36	74.3063345796946
LRRC47	-0.324695474619059	1.95335718779293	-14.0046176280186	1.86912278184548e-37	5.3493690188206e-36	74.2670814944835
CLDN5	0.618756595172402	2.02293484303676	14.0016691913604	1.92455241008108e-37	5.49993056781236e-36	74.2380725260385
LYCAT	-0.156772946329043	0.517343273848235	-13.9968671205555	2.01835972138384e-37	5.75956529572051e-36	74.1908314004906
TOX	-0.333993275603922	0.700872195497093	-13.9921368736212	2.11521974721305e-37	6.02713930894478e-36	74.1443032908394
EPHA3	-0.133857339312599	0.37432973094611	-13.9862980646796	2.24119369604844e-37	6.37676863299039e-36	74.0868798556766
C9orf61	0.541671201417815	1.44786694680481	13.9823275563958	2.33110458712037e-37	6.62291959227055e-36	74.0478363281817
LRIG1	0.653866363589996	3.01079347772105	13.9788252747989	2.41339305341484e-37	6.84672934658737e-36	74.0134007995272
PPP1R14C	-0.180365864926297	0.505812612209581	-13.9752044054199	2.50151388146917e-37	7.08641069038287e-36	73.9778029735388
IRF7	0.2549280041744	0.638168259939603	13.9676555648534	2.69568046827183e-37	7.62537189065573e-36	73.9036002041258
PER2	-0.307733193732735	1.31411606975184	-13.9668279414957	2.71786177589925e-37	7.67697478438789e-36	73.8954659171392
CCNDBP1	-0.316318148513443	1.61990855726745	-13.9663249617742	2.73143105390114e-37	7.7041376614375e-36	73.8905224826207
MRPL1	-0.263254893520039	0.971646320006221	-13.9659451671446	2.74172181273261e-37	7.72198816909805e-36	73.8867897960187
PRKAR1A	-0.518293948463057	1.63840571591996	-13.9652290843459	2.7612297701395e-37	7.76570969985843e-36	73.8797521244476
NEGR1	-0.167125072555439	0.188274680982239	-13.9545668869251	3.06861611188941e-37	8.61777060817357e-36	73.7749813368889
RAB6C	-0.473112827880028	3.14824936563333	-13.9536849806151	3.09551928487307e-37	8.68081595139225e-36	73.766316855934
PBXIP1	0.545380057966795	2.46583186394565	13.9518632214513	3.15184029653052e-37	8.8260585315201e-36	73.7484192945586
C6orf168	-0.352244485806019	1.08008778642788	-13.9462901869333	3.33055728453891e-37	9.3131365101382e-36	73.6936739052635
S100A11	0.737991763921697	1.29554801369721	13.9459206800901	3.34275770947233e-37	9.33386071026014e-36	73.6900444583937
MAGEF1	-0.331213384013181	1.67776471556155	-13.9428624980075	3.44545896862711e-37	9.60686628019204e-36	73.6600072583849
R3HDM1	-0.485392326040024	2.01129790077539	-13.9419213424178	3.47769392127568e-37	9.68289350366615e-36	73.6507638523703
RRAGB	-0.257164608806831	0.857167468568728	-13.9353938027477	3.70969377479182e-37	1.03141129344783e-35	73.5866617222219
KIAA1949	0.387916264398752	0.979245876363071	13.9342099817017	3.75339254547034e-37	1.04207436910565e-35	73.5750376110346
SCG5	-0.938474790819489	2.82773488683662	-13.9312910285746	3.86334626547258e-37	1.07107565738351e-35	73.5463777156508
DNM1L	-0.39462039209032	1.49563753068028	-13.929515297633	3.93180120185714e-37	1.08850575886641e-35	73.5289438125786
LHFPL4	-0.298107962179695	0.782558969882646	-13.929048457549	3.94999792057262e-37	1.09199233293561e-35	73.5243605867102
BBS2	0.412234443031573	2.41438473538851	13.9282236802622	3.98235195059503e-37	1.09845559814391e-35	73.5162634485091
VSNL1	-0.821677049424357	3.28622060327577	-13.9281653752301	3.984649091266e-37	1.09845559814391e-35	73.5156910542778
CAPRIN1	-0.460497434471814	1.36439065900309	-13.9245379052917	4.13019532418738e-37	1.13697043599452e-35	73.4800812617657
KHDRBS1	-0.373458651087183	2.26619412648176	-13.9216639119367	4.24926334558861e-37	1.1680979210934e-35	73.4518708287577
RNASET2	0.592614184149742	2.66074083083084	13.9214696689167	4.25743311066661e-37	1.1686953708013e-35	73.4499642719105
PER1	0.551942574965906	2.55595047221565	13.9142965105125	4.57035600256332e-37	1.25283035850857e-35	73.3795651036015
TLR2	0.402210145275154	0.553687452185365	13.912748965927	4.64081747052045e-37	1.27035860253432e-35	73.3643790708072
LRP4	0.676795878570519	2.42743089551759	13.9108219076306	4.73007457101444e-37	1.29297550335304e-35	73.3454698466757
C1orf57	-0.248726018966567	1.27246108916257	-13.9103107858251	4.7540344582146e-37	1.29770492423813e-35	73.3404546541636
DYNLT1	0.409822932399952	1.95210054979647	13.9023979687372	5.14078346971955e-37	1.40131286468299e-35	73.2628227587684
KCNIP1	-0.185000323340512	0.348279538596673	-13.8919402880638	5.70044184001226e-37	1.5516984841039e-35	73.1602513740174
SLC25A16	-0.283979273792176	0.668644474832952	-13.8841171506743	6.15846701644481e-37	1.67403796583695e-35	73.0835410298925
GLRB	-0.686800477994472	1.45942311745828	-13.8733685735379	6.84818382689116e-37	1.85892900816307e-35	72.9781741896393
FIBP	-0.331088501163822	1.97925117391445	-13.8717596362159	6.95785245380596e-37	1.88607154832654e-35	72.9624048995547
HDAC9	-0.13319605313131	0.327258350711968	-13.8674753847644	7.25849054754893e-37	1.96483306627401e-35	72.9204183882218
ADCY2	-0.310249427977442	1.17478544509197	-13.8641613441878	7.4999007681135e-37	2.02736568613775e-35	72.8879438187907
CHSY1	0.353903654848368	1.27216068110531	13.8618039409279	7.67648176580508e-37	2.07222478691885e-35	72.864845377897
NECAP1	-0.662157653654641	2.51237195745031	-13.8585150127154	7.92978498489063e-37	2.1376418997997e-35	72.8326223366309
C14orf44	-0.216070232877854	0.390258342095723	-13.8564413772044	8.09375596224611e-37	2.1788301616599e-35	72.8123076688909
C9orf91	-0.40355594456647	1.59662433378571	-13.853959623746	8.2944481412732e-37	2.22977647273675e-35	72.7879964724451
MYH9	0.543364135463577	2.69484307990276	13.8535342782363	8.32933925181656e-37	2.23607192862128e-35	72.7838299795134
REEP1	-0.544325007838006	2.20401272133175	-13.8512514078669	8.51911877495741e-37	2.28387379537716e-35	72.7614689170468
TSPO	0.358646779792143	0.971260259071297	13.8497542478187	8.64591524396792e-37	2.31468252891394e-35	72.7468048370445
CHST14	0.179663425905999	0.573483684636284	13.8471424233548	8.87163481532565e-37	2.37185408162822e-35	72.721224643074
TSNAX	-0.323281737036685	1.43740557821873	-13.8380008097474	9.70894949202752e-37	2.59215651506324e-35	72.6317075156585
LANCL2	-0.401781323575283	2.07774814632769	-13.8367289023828	9.83152932530912e-37	2.62129283926504e-35	72.6192546056373
MAF1	0.327489241462123	2.12734150613144	13.8323178340289	1.02687235557684e-36	2.73411778827768e-35	72.5760706861552
NEIL1	0.354818242085118	2.34924273100638	13.8320723363179	1.02936171462035e-36	2.7370067964462e-35	72.5736674563289
TUBA1A	-0.582817800221128	3.90247888090942	-13.8274237058243	1.07765119340564e-36	2.86150160210844e-35	72.5281643650998
ICAM2	0.338070663553385	0.877503403133089	13.8222155317789	1.13444045560849e-36	3.00819652786524e-35	72.4771917517479
KCTD8	-0.232106800013471	0.443478425778763	-13.8220311406718	1.13650481318128e-36	3.00957592512272e-35	72.4753872550571
SKIP	-0.481866295792268	1.05803516570582	-13.8188342377728	1.17289712821941e-36	3.10173202564401e-35	72.4441031727024
FLJ25076	-0.619267199193015	1.83561395292546	-13.8168093414048	1.19654640248272e-36	3.15998501143473e-35	72.4242896103163
DBI	0.569857926094349	3.51944615303048	13.8132285163211	1.23953737108123e-36	3.2690911180478e-35	72.3892542874275
BRUNOL4	-0.344854161581666	1.25409619503143	-13.8088023771127	1.29481099367447e-36	3.41025219820479e-35	72.3459535234469
METTL7A	0.731614822581041	2.89672619698879	13.802824843527	1.37337822114094e-36	3.61229980162441e-35	72.2874847213691
MLLT11	-0.823692246937834	4.54485486229438	-13.8000623309913	1.41127661045603e-36	3.70697858999839e-35	72.2604669837868
JAKMIP1	-0.473396033201384	1.9689744102357	-13.7971801339957	1.45192865975203e-36	3.80862578446394e-35	72.2322811264896
KIAA0984	-0.257848762072297	0.491429339767843	-13.7968214035842	1.45706940066097e-36	3.81697347027988e-35	72.2287731679376
PTS	-0.328452030743787	1.26524810263803	-13.7948421076606	1.48576145851143e-36	3.88691152032051e-35	72.2094186840559
RTF1	-0.342783650963167	1.55954407542619	-13.7915649617875	1.53451089479006e-36	4.00906398652255e-35	72.177375769185
PLK2	-0.639653966476187	1.69379619550863	-13.7844853144906	1.64533656736257e-36	4.29285270386835e-35	72.1081640576046
C6orf192	0.372093113990562	1.70830300722692	13.7835394996879	1.66073446987765e-36	4.3272346013256e-35	72.0989187551536
LIMK2	0.478097650754486	1.16045653148415	13.7765038156004	1.77987590034691e-36	4.63147947900684e-35	72.0301535677403
LGI4	0.361217983815711	1.32024648745046	13.7761887872293	1.78540545424098e-36	4.63967364042088e-35	72.0270748959861
LOC648343	0.326091294637953	1.36782228393168	13.7755668029284	1.79637320810213e-36	4.66195923114654e-35	72.0209965285923
CYBRD1	0.442330782754091	1.02029545830016	13.7745720552982	1.8140538653908e-36	4.70158375484929e-35	72.0112755554257
ARHGEF9	-0.591323675679359	1.4126409676467	-13.7731607198879	1.83943704618597e-36	4.76103957903911e-35	71.9974840665639
NEFM	-1.14920505705088	3.29126655712737	-13.7728706235731	1.84469820233215e-36	4.768324663588e-35	71.9946493354574
C17orf68	-0.103634288230579	0.484821643550237	-13.7697822621734	1.90164695354454e-36	4.9090197516004e-35	71.9644723806072
XKR4	-0.320098446363132	0.72735053614527	-13.7618754654568	2.05556184876741e-36	5.29932545403133e-35	71.8872265512573
SNX10	-0.622985917922657	2.51336127858163	-13.7606699060571	2.08009645621484e-36	5.35549272544614e-35	71.8754504192031
BCL2L2	-0.351454143155167	3.08445329146277	-13.7556319449077	2.18582418602184e-36	5.62027881076064e-35	71.8262433574819
COQ3	-0.243805613155503	0.746027077991695	-13.7514745622901	2.27709432452564e-36	5.84724221146307e-35	71.7856428423049
PRPH2	-0.242541507396604	0.369960260886157	-13.7509588140684	2.28867865513471e-36	5.86925618270731e-35	71.7806064653347
KIAA0323	0.242457021200276	0.78110285238011	13.7496740746476	2.31779156433259e-36	5.93610480799503e-35	71.7680610926012
G3BP2	-0.488192112181362	2.70964092064921	-13.7486500685505	2.34126028468085e-36	5.98834159428213e-35	71.7580621124181
TM4SF1	0.615447062698533	1.45354809469537	13.7446696740789	2.43475710394472e-36	6.21932057088893e-35	71.7191982478392
TRIM47	0.392059758751367	1.00914747576686	13.743256521994	2.46883883560565e-36	6.29812420235001e-35	71.705401622463
HRASLS	-0.172628252411716	0.408306920283635	-13.7374135610449	2.6148790733685e-36	6.66195988757544e-35	71.6483630543418
SLC25A14	-0.304268675914233	1.80545666114264	-13.7361388156658	2.64786747310724e-36	6.73719804841516e-35	71.6359204402529
DOK6	-0.508833163712426	2.42455338274466	-13.7353776522904	2.66776267343507e-36	6.77896929664271e-35	71.6284910616623
FSTL1	0.556012153764029	1.73734485751764	13.7341709823038	2.69960830351864e-36	6.85095909317425e-35	71.616713646358
GPSM3	0.464077752286083	1.00377343246115	13.7322879977681	2.75006154997184e-36	6.96992192574136e-35	71.5983360962598
FAM49B	-0.421660396845022	1.49080327331154	-13.7298869310613	2.81576225203789e-36	7.12218742339729e-35	71.574903711522
FLJ40142	-0.364045720240764	1.92969936281285	-13.7298260555294	2.81744818031776e-36	7.12218742339729e-35	71.574309640194
TOMM70A	-0.379149878627178	1.03671634823156	-13.7283678365886	2.85813523098166e-36	7.21568078391614e-35	71.5600795251332
PPP3CB	-0.620061559711129	3.43603593714979	-13.7233891348118	3.00151547657536e-36	7.56785726241316e-35	71.5114993837476
STAT4	-0.461813415292738	1.01289338649738	-13.7140698018494	3.28944939567489e-36	8.28312257386351e-35	71.4205851600655
VIM	0.925195627614227	5.03487224056502	13.7120203866279	3.35637365481301e-36	8.44073839126522e-35	71.4005957114862
DDR1	0.605803935498186	2.63031631509105	13.7076138550265	3.50490255496921e-36	8.80290603045746e-35	71.3576198634991
TNRC6A	0.297634294509617	2.5464967578491	13.7071916561053	3.51947288659406e-36	8.82812439636012e-35	71.353502565613
PVRL3	-0.22180981606793	0.305798069531676	-13.7067561365016	3.53456619619439e-36	8.85458806733015e-35	71.3492554202847
RND1	-0.34636429899087	1.20042662089244	-13.7035523742403	3.64759659446382e-36	9.1260150996277e-35	71.3180143960954
TM6SF1	-0.21702318435009	0.408201993957138	-13.7007802698457	3.74830131709089e-36	9.36594777821814e-35	71.290985119256
C13orf15	0.726863101565641	3.01154655798127	13.6896994893777	4.17929216407164e-36	1.04295011879329e-34	71.1829656493119
PPM2C	-0.496870742763776	1.32178191968879	-13.6888282960232	4.21520189891027e-36	1.05056630447265e-34	71.1744745135394
ATP5C1	-0.457973876355905	2.5247590764416	-13.6880545766519	4.24735165620224e-36	1.05722712361918e-34	71.1669336059578
C5orf22	-0.246158823936505	0.58259334895014	-13.6851160807821	4.37169557205148e-36	1.08679013647045e-34	71.1382957690009
C14orf94	0.286893228219821	1.37149103927989	13.6846158363952	4.39322223784212e-36	1.09075033650373e-34	71.1334207740831
WDR40A	0.216918818642935	1.28836657496495	13.6843591779136	4.40430782521021e-36	1.09211144419017e-34	71.1309196084124
MAP3K3	0.269568284386035	1.73066844694561	13.67850455451	4.66489349727375e-36	1.15525761450909e-34	71.0738710636892
PLEKHM1	0.263239979460973	1.92118240542128	13.6743766540406	4.85780845806388e-36	1.20150617826986e-34	71.0336542721109
ZHX2	0.32695383045863	1.20034222688094	13.6721566354754	4.96482755600627e-36	1.22641937980434e-34	71.0120274897057
CCNYL1	-0.158064188844215	0.490587499114085	-13.6714250516475	5.00060692630476e-36	1.23369403789468e-34	71.0049009379414
NDUFA7	-0.308890268178967	2.14332131419683	-13.6679721909506	5.17297540194382e-36	1.27460544353837e-34	70.9712678998035
SBNO2	0.400974278826802	1.00994757766237	13.6660691055429	5.27049714323659e-36	1.29699481466769e-34	70.9527321962198
CASP7	0.221963298162089	0.583977828139893	13.6619119967967	5.48994526693112e-36	1.34929424025836e-34	70.912246543756
TMEM16C	-0.341791277980668	0.84336043297869	-13.6539134971092	5.93812083916798e-36	1.45760673999224e-34	70.8343647599097
CDK2	0.319242276781101	0.702045823190915	13.6505882053633	6.13501166744113e-36	1.50404248299909e-34	70.8019919598272
SGIP1	-0.326102949395528	0.578595812327147	-13.6488263263866	6.24195652148485e-36	1.52833834929321e-34	70.7848408578513
ANGPT2	0.396651909810707	0.554139510838364	13.6481571742601	6.28305878187024e-36	1.53647196560415e-34	70.7783272096583
C20orf121	-0.244875752549288	0.877018457586733	-13.6476666463069	6.31336044253751e-36	1.5419473060784e-34	70.7735524082324
LOC550643	-0.224363374673043	1.29068129028487	-13.646899404874	6.36104806911053e-36	1.55164989820982e-34	70.7660842235104
VDAC2	-0.513496842386991	2.28238254657591	-13.6462038425907	6.40459074752843e-36	1.56031842086661e-34	70.7593139052735
MT1E	1.01006694344317	4.62963609945877	13.6446490590373	6.50299863102797e-36	1.58231514754975e-34	70.7441808125202
ATP6V1D	-0.35986807332883	1.67472276476302	-13.6275122471977	7.69278111409649e-36	1.86948009867507e-34	70.5774328608083
TUBB6	0.537511954036153	0.956688846619252	13.6261629136614	7.79520054886176e-36	1.89201069361539e-34	70.564307122952
RAP1GDS1	-0.389530868823303	2.41412750041338	-13.6249531137747	7.88818399856031e-36	1.91219783746195e-34	70.5525391821371
RABEPK	-0.230108134221775	1.61361867927843	-13.624493916419	7.92376599411293e-36	1.91843725745666e-34	70.5480726042176
FLRT1	-0.294863690203649	0.877641480749558	-13.623200583831	8.0248451829235e-36	1.94049916396004e-34	70.5354928028461
SCAMP1	-0.385743729423442	0.972220143313495	-13.6184527138634	8.40705533344721e-36	2.03040283084122e-34	70.489316294699
BTBD14A	0.297438894215873	0.583886497659028	13.613877633101	8.79251141752037e-36	2.12086692484495e-34	70.444826821087
ACTR10	-0.561860392121343	2.78101890038186	-13.6129846519006	8.86977611622552e-36	2.13685953652949e-34	70.4361439492913
ZFYVE20	-0.261308999127458	1.24773337077134	-13.6114579718954	9.00344214177673e-36	2.16638379436085e-34	70.4212998955027
LRDD	0.33640614734257	1.43169045045962	13.6094984260225	9.17795371537623e-36	2.20565126896033e-34	70.4022480937546
GRIN3A	-0.2646671384614	0.568252122249757	-13.608634615458	9.25594914228401e-36	2.22165577319108e-34	70.3938500181077
MORC2	0.251039938171299	1.34138096776219	13.6057837573449	9.51807856133812e-36	2.28176323690627e-34	70.3661352398462
ANKRD19	-0.172580011776425	0.376397277418446	-13.5980434736693	1.02676994775185e-35	2.45844548915031e-34	70.2909002240054
CEP72	-0.155361963860477	0.428240569659859	-13.5963950895466	1.04347884804024e-35	2.49538684028274e-34	70.2748804240662
TOMM22	-0.370032241174139	1.72998098564027	-13.5935171792166	1.07330316152445e-35	2.56356355614112e-34	70.2469134928675
PPP1R7	-0.366907902216798	2.97489243144217	-13.5931165673352	1.07752160248581e-35	2.5704891104588e-34	70.2430206323784
RG9MTD3	-0.244141300001215	1.02842500085884	-13.5920356844432	1.08898592699132e-35	2.59466206810035e-34	70.232517629893
SIX5	0.237003698314808	0.544517923490383	13.585886759611	1.1565559497477e-35	2.75229248602963e-34	70.1727750106374
MANSC1	-0.200133703413762	1.54615141421721	-13.5835445063684	1.18338011906343e-35	2.81269250250564e-34	70.1500208692196
SLC25A4	-0.38149968575234	1.10281579635593	-13.5831240183074	1.188260916634e-35	2.82085326007268e-34	70.145936159141
C2orf47	-0.191561104054374	0.630050528848752	-13.5797277939735	1.22842515919055e-35	2.91265284095181e-34	70.1129465152893
NELL2	-0.982588073641354	2.52090538995131	-13.5783576030693	1.24500978847341e-35	2.94838891583799e-34	70.0996380042634
MXD4	0.391424627190841	2.75977707270288	13.5715864850821	1.33030149614541e-35	3.14655050483908e-34	70.0338794005865
TWF2	-0.239747722669571	2.34140155382492	-13.5658921918821	1.40652083166794e-35	3.32279891020704e-34	69.9785894870848
SERTAD3	0.148575733869548	0.387333459758613	13.5617532368279	1.46463915479681e-35	3.45591006380021e-34	69.9384077430016
ZFP36L1	0.77773108201116	2.43766122685498	13.554456428344	1.57298940287426e-35	3.70708143434333e-34	69.8675818874559
METAP1	-0.271792320425701	1.63771245928873	-13.554271032953	1.57584399581193e-35	3.70932360849935e-34	69.8657825776067
HNRPD	-0.230249123982322	1.20323030533705	-13.5498521340448	1.64543271993052e-35	3.86845400620577e-34	69.8228991833329
EMX2OS	0.566171215682109	2.05562662423389	13.5463803374225	1.7022482734965e-35	3.99720709041527e-34	69.7892112322596
DRD5	-0.21829829938023	0.417970308819355	-13.5446157753494	1.73187041016744e-35	4.06187175621701e-34	69.7720905568372
SLC25A1	0.270111653335804	1.33864238411804	13.5428346112799	1.76229234383895e-35	4.12825454103619e-34	69.7548097808236
C5orf40	-0.174231175971283	0.224970631930888	-13.5410314142637	1.79363320135341e-35	4.19662798251836e-34	69.7373162457807
TPD52	-0.235019093227482	0.762660904338244	-13.5372133121211	1.86184015815208e-35	4.35099096911081e-34	69.7002786450145
HLA-DRA	0.899719914527247	2.51309409818488	13.5275287401087	2.04666607419261e-35	4.77718823784598e-34	69.6063535322435
PRELP	0.764357736866316	1.27745212657551	13.5252253678807	2.09325161672164e-35	4.88008062319435e-34	69.5840187430827
MRPL55	-0.304196933706984	1.66533931409211	-13.5247961274856	2.10204909074659e-35	4.89473557689977e-34	69.579856770137
SPEN	0.294484554845285	1.58560862449293	13.5218470787821	2.16349574259621e-35	5.03180573069213e-34	69.5512639472541
RANBP3L	0.449499630289227	1.05573571305612	13.5179478975072	2.24749628214486e-35	5.22094189976203e-34	69.5134631730098
LRRC20	-0.2585644211947	1.1209841649244	-13.5176318069176	2.25444664040543e-35	5.23085297875022e-34	69.5103990274955
EDG1	0.512377079072745	1.95013702117798	13.5107209196722	2.41187764506358e-35	5.58947625473117e-34	69.4434134822039
TOX3	-0.164353365246193	0.345207356762812	-13.5080397906193	2.47586315206444e-35	5.73094689236768e-34	69.4174299676185
CDA	0.274582416999905	0.471154224904672	13.5053180638269	2.5425482260323e-35	5.8783232414436e-34	69.3910553077032
PVALB	-0.658349851710698	1.25755490244206	-13.501259798449	2.64531891303072e-35	6.10868076006738e-34	69.3517333373247
KIAA0494	0.39886409289936	3.0488009457222	13.4986548994157	2.7134560608901e-35	6.25861048837255e-34	69.3264962634263
PHF10	0.27178532767574	0.802052895584965	13.4980047591107	2.73073302238241e-35	6.29101496527579e-34	69.3201978326805
PECAM1	0.420596189064374	0.954892521055943	13.4950920830934	2.8094909423181e-35	6.46481445876975e-34	69.2919820279772
C1orf78	0.36963265142301	0.808829486058001	13.4933165606086	2.85860709612879e-35	6.57007692258845e-34	69.2747834112372
TSR2	-0.244716275626072	2.08023016810038	-13.4921957689499	2.89005116787608e-35	6.6345226456896e-34	69.2639273599288
MYT1L	-0.743316956090402	2.0961979882581	-13.4833147054174	3.15171259024758e-35	7.22669157457945e-34	69.1779188033325
SRPK2	-0.380464319237872	1.36641224518471	-13.4804155330687	3.24214189910699e-35	7.42530500747301e-34	69.1498471610638
CD163	0.950185784107456	1.87838811335377	13.4768349667925	3.35740175182303e-35	7.68025353791442e-34	69.1151814703146
DYNLT3	-0.480708072631616	1.96491158224246	-13.4738500894138	3.45660121368083e-35	7.89790828307613e-34	69.0862860939338
PLTP	0.752490943740622	2.5136788904138	13.4714844762055	3.53729081050755e-35	8.07281005817239e-34	69.06338755051
GPHN	-0.26584263350195	1.19813943134721	-13.4571883039271	4.06647198253676e-35	9.26965367715104e-34	68.9250416765978
ATP9A	-0.432693348843379	3.19756030905807	-13.4521538602124	4.27103399264974e-35	9.72458557438592e-34	68.8763380638838
ELOVL7	0.380271345479013	0.955839067002511	13.4480361788601	4.44594671288655e-35	1.01110270051527e-33	68.8365092317073
GALNT14	-0.175715221136784	0.368801005791967	-13.4478049437246	4.45597826619935e-35	1.01220298844086e-33	68.8342727372548
RUFY1	0.274118875416684	1.70468628742461	13.4460822398377	4.53142696779316e-35	1.02814332482292e-33	68.8176113647596
BEX4	-0.571496536051373	3.72012783731184	-13.4435671726548	4.64387077044679e-35	1.05243071297684e-33	68.7932882235802
TAGLN2	0.452183683601767	1.15461627685339	13.4432962922175	4.65614598887997e-35	1.05398705369652e-33	68.7906686660726
SRrp35	-0.177242946721964	0.469995195857596	-13.4416915962524	4.72953052172295e-35	1.06935672701137e-33	68.7751508807704
SYT11	-0.413592583973243	3.23170487504765	-13.4395737048954	4.82815164601543e-35	1.09039021530522e-33	68.7546716227563
PYGL	0.375141055706797	0.697048007520707	13.4365609853052	4.97198277536897e-35	1.12157342930488e-33	68.7255421385239
YWHAZ	-0.711551843019592	3.56447780262265	-13.4238954936905	5.62486080505293e-35	1.26738193168187e-33	68.6031130558745
GDPD1	-0.274285250150448	0.888737396308015	-13.4188728809171	5.90682646540684e-35	1.32937699550553e-33	68.5545768066521
PPCS	-0.292986090243919	1.3041255756737	-13.4144496217829	6.16678651667712e-35	1.38628222848947e-33	68.5118390725808
KIT	-0.355529762130416	0.899667269305113	-13.4128490782291	6.2636358178574e-35	1.40643159089909e-33	68.4963760786145
RP11-11C5.2	-0.312251572315617	1.32830653108964	-13.4107688588567	6.39177937786111e-35	1.43355328048922e-33	68.476280110866
CPT1A	0.490984904603788	2.37485225171871	13.4043461047983	6.80414859637506e-35	1.52428570279712e-33	68.4142417550407
ZFP64	-0.179848503597742	0.863129539260135	-13.4024387582513	6.93163934435146e-35	1.55106372929288e-33	68.3958209339621
MRVI1	0.717041443384942	2.56707484877172	13.3993590258031	7.14253928287269e-35	1.59642305760538e-33	68.3660798598022
SNRK	-0.243641751302356	1.88585723050301	-13.397714730551	7.25774694622568e-35	1.62031486806344e-33	68.3502020858015
SUDS3	-0.195610403491254	1.11157999468452	-13.3962491782152	7.36199102537671e-35	1.64170715199762e-33	68.3360510296751
OCA2	-0.188447668249569	0.354261624664959	-13.3937572236091	7.54267982550595e-35	1.68007805484698e-33	68.3119908276668
RHOC	0.405558363169731	1.36293378992732	13.3919161985669	7.67900317727569e-35	1.70849054709022e-33	68.2942167221469
FCGRT	0.469329863019674	2.25343665649368	13.3886420648043	7.92753950797875e-35	1.7602510713135e-33	68.2626093957352
UNC5D	-0.156141668393278	0.249463736810534	-13.3886139269668	7.92970980304386e-35	1.7602510713135e-33	68.2623377778593
PPM1J	-0.260115608819069	0.841301404239606	-13.3882410301692	7.9585276338624e-35	1.76463826602933e-33	68.2587381848056
MECR	-0.299687195883745	0.79203650001249	-13.3880158353185	7.97598143984147e-35	1.76649861661943e-33	68.2565643881749
ITGB4	0.581618412215541	1.41403887803293	13.3783542223521	8.76185556738612e-35	1.9383492055432e-33	68.1633164944737
RBM6	0.318096769307724	1.64390426420417	13.3720890435208	9.312240825084e-35	2.05777294422775e-33	68.102864830558
LINGO1	-0.518780746793256	2.78102176749956	-13.370791884357	9.43042968728583e-35	2.08036809234003e-33	68.0903503285691
COPS3	-0.278840248606433	0.985668032937623	-13.3707328830689	9.43584091138319e-35	2.08036809234003e-33	68.0897811192244
MYEF2	-0.238229537025106	1.1432270911261	-13.3686044819843	9.63312755425832e-35	2.12146503991519e-33	68.0692483168063
EIF4A2	-0.772922482725579	3.89583493000558	-13.3654701142803	9.93116843365599e-35	2.18463287552997e-33	68.0390135418116
FLJ32679	-0.430180941316206	0.90901656498833	-13.3627290772543	1.01993305472074e-34	2.24109303681028e-33	68.0125754992679
FXYD5	0.527816890317764	1.21024319174503	13.3612851727686	1.0343480743544e-34	2.2702076541855e-33	67.9986496194497
EIF4E3	-0.279260786975314	1.04129228462004	-13.3491116121908	1.16424023320036e-34	2.55242318842238e-33	67.8812671173797
NGFRAP1	-0.62175325416011	5.39260281118794	-13.3417231619288	1.25087523525675e-34	2.73927621743305e-33	67.810047854608
ASB8	-0.24581755975403	1.24585549873276	-13.334353704258	1.34368583989363e-34	2.93921852071009e-33	67.7390291729243
GMPR2	-0.218794704069365	1.60637675681969	-13.3305631060978	1.39406567616765e-34	3.04600224534837e-33	67.7025063974989
RERE	0.337777032805384	3.24493159415193	13.3236150167456	1.49134853472779e-34	3.25491410323008e-33	67.6355729289959
SERTAD1	0.295256877183237	0.757805862358234	13.3192378283044	1.55607916773306e-34	3.39239183211603e-33	67.5934138867471
SEC61A1	0.384259242207512	2.23873516220699	13.3179823710413	1.57515654157667e-34	3.43014536260663e-33	67.5813230491881
LIN7B	-0.315741844355421	1.5698167347711	-13.3145759642674	1.62810115267039e-34	3.54148342249397e-33	67.5485197916826
ZCCHC17	-0.283205385907567	2.16582264244769	-13.3114878153435	1.67763017391886e-34	3.6451518494625e-33	67.5187845600147
C14orf152	0.302346507671158	1.09044828672921	13.3096924847404	1.70711173681546e-34	3.70507881409056e-33	67.5014990626117
ZNF395	0.42391250824481	2.35247792348972	13.2989124355986	1.89531250099476e-34	4.10897003830788e-33	67.3977303795753
ITPR1	-0.489611650702941	2.19125780405524	-13.2982941420205	1.90671311024189e-34	4.12621827051421e-33	67.3917798319424
STAMBPL1	-0.265056247998633	0.647188304989089	-13.2982514592077	1.90750264840087e-34	4.12621827051421e-33	67.3913690508986
LOC400451	-0.174850001996509	0.857535772997698	-13.2970185890184	1.93044919748697e-34	4.1712255941265e-33	67.3795041155433
AIG1	-0.27565855365701	2.24060074136807	-13.2949967409338	1.96867743293796e-34	4.24911662989599e-33	67.3600472572987
ECHDC1	-0.329146983097734	1.50789229770567	-13.2888342160943	2.08991246113824e-34	4.50579578181241e-33	67.3007515966864
ARRDC2	0.602753627003328	1.95409347620865	13.285786829792	2.15258462851806e-34	4.63578722760408e-33	67.2714342807495
IMMT	-0.333411408031327	1.45651327840071	-13.2847433222606	2.17447294485611e-34	4.67775692000503e-33	67.2613959323291
SEH1L	-0.418378115188247	1.83678806193387	-13.2821797097933	2.22919295994028e-34	4.79018421050011e-33	67.236735960736
RAB2A	-0.415981067421994	1.38004955135918	-13.2806644442045	2.26217917105817e-34	4.85571278016782e-33	67.2221612815893
CHCHD2	-0.485444929446932	3.99329539374449	-13.2805243679056	2.26525298132549e-34	4.85696156282001e-33	67.2208139864586
FCER1G	0.586279656210153	1.12148271554334	13.2794388884928	2.28921408577842e-34	4.90294313536499e-33	67.210373741988
GSS	-0.268767612819899	1.56355842230824	-13.275909474967	2.36888267210763e-34	5.06800475075496e-33	67.1764301573607
BECN1	-0.216375694555055	0.559440130830507	-13.2693962123203	2.52322916345748e-34	5.39229565743272e-33	67.1138005223492
GRM8	-0.16016554892692	0.468529441567521	-13.2663044906975	2.59996268270123e-34	5.55019416055279e-33	67.0840762688249
ABCB7	0.154870473883028	0.777479257903456	13.2616772336695	2.71917269571849e-34	5.7983233960124e-33	67.0395949852202
FBXO3	-0.0785726811697884	0.167287174359268	-13.2551929361113	2.8954436142295e-34	6.16745311927136e-33	66.9772739506239
CIRBP	-0.955273567872616	3.65749125136621	-13.2414900149658	3.30629438388706e-34	7.03489929497367e-33	66.8456194525105
ASB6	-0.221990939207647	1.00492989929309	-13.2401847686055	3.34833759605728e-34	7.11658666817408e-33	66.8330821542582
HMGCLL1	-0.298982627179586	0.785535263559291	-13.2397457145349	3.36259935106212e-34	7.1391134370589e-33	66.8288650285079
RBMX	-0.304140636835075	1.51360973782836	-13.2337973209534	3.56189311291e-34	7.55400400115515e-33	66.7717367822787
LOC344382	-0.260330434413055	1.04212840374237	-13.2304744896394	3.67830024822149e-34	7.79239911280835e-33	66.7398294336376
VSTM2A	-0.52824327275632	1.00879649188902	-13.228196919599	3.76027148865592e-34	7.95740405145536e-33	66.7179612562278
LOC493754	-0.220750833851851	0.648363740647339	-13.2235102879164	3.9347176702558e-34	8.31753225523704e-33	66.6729677400362
CARD6	0.157011374250606	0.350430994672779	13.2213253860457	4.01877793581707e-34	8.48602188180658e-33	66.6519942857136
DBC1	-0.377401013700582	1.7385034915819	-13.2180279581922	4.14904107224258e-34	8.75160286774977e-33	66.6203443707941
SUSD4	-0.355909199998892	1.00689943497662	-13.2172831930242	4.17904028656788e-34	8.80535083083329e-33	66.6131963382963
KRAS	-0.32190416087816	0.857110848805596	-13.216748240897	4.20072150686477e-34	8.84147539619809e-33	66.608062141007
TACC2	-0.229963530894834	1.15927109269374	-13.2144307720206	4.29594887091683e-34	9.03215140174423e-33	66.5858213461593
RFX1	0.218563415234388	1.2152814500725	13.2069417896612	4.61863453442346e-34	9.70012791766307e-33	66.513961525998
SLC25A46	-0.145202385862477	0.399350440844611	-13.2066977912614	4.6295447179529e-34	9.71257551699699e-33	66.5116205733464
GJA4	0.559704961848874	1.11668554236529	13.2061126966511	4.65581147645536e-34	9.75717910495859e-33	66.5060071788693
TBCC	-0.268382795904464	1.43923889430577	-13.2034076607548	4.77919275487613e-34	1.0004991062571e-32	66.4800565466235
LOC728192	-0.197535169516558	0.281811945451176	-13.1977410744237	5.04831773113251e-34	1.05570507059842e-32	66.4257022472098
CRTAC1	0.25242467577095	0.645936271136258	13.1971583120448	5.07683735682211e-34	1.06053119061589e-32	66.4201129500354
PLEKHQ1	0.372574864257333	1.42264944835657	13.1918876401501	5.34218038993944e-34	1.11476547965653e-32	66.3695668211139
ATP6V1H	-0.323567832986936	0.990139636379359	-13.1873462915546	5.5818623551313e-34	1.16353473049742e-32	66.3260223193129
BAI3	-0.374005595016153	1.38970517956979	-13.1848078517666	5.72047349096796e-34	1.19115414892057e-32	66.3016855838052
LOC441019	1.27721314285276	4.47682860707705	13.1846256090613	5.73055578579438e-34	1.19198006686374e-32	66.2999384538088
ZNF697	-0.231325692955665	0.484668276266064	-13.1717697245383	6.48833917095469e-34	1.34816343754698e-32	66.1767190175568
ANKRD25	0.440828883709372	0.934898965782223	13.1665281602859	6.82523722724836e-34	1.41665467049063e-32	66.126496067242
ANXA2	0.823558790116999	1.70952785965922	13.1625742035093	7.09085940899275e-34	1.47022180724754e-32	66.0886165841253
NGEF	-0.502322425028555	2.0291493570074	-13.1576005759236	7.43965634576702e-34	1.54090225482465e-32	66.0409758813673
ABCA1	0.395259362143233	0.945252335565233	13.1472912208621	8.21803303655546e-34	1.70031278006864e-32	65.9422522435626
LRPPRC	-0.286418929033395	1.48586927004355	-13.1469175612771	8.2477200808654e-34	1.70464543346836e-32	65.9386746983419
STOML1	-0.380829868343251	1.95777385424881	-13.1451820154383	8.3870152031659e-34	1.73159879565364e-32	65.9220585960293
AXIN1	0.276551068229917	1.55642037200278	13.1440163550827	8.48188474142162e-34	1.7493326307969e-32	65.9108991362723
FKBP1B	-0.424873451553887	2.28896350856005	-13.143665213479	8.51067210799481e-34	1.75341436981838e-32	65.9075375677602
SEC61A2	-0.24434216516082	1.47151170674408	-13.1397186958968	8.8409900164279e-34	1.81805044945458e-32	65.869759371071
COTL1	0.456521135474357	2.95610860675045	13.1396944647793	8.84305708611055e-34	1.81805044945458e-32	65.8695274337748
CPSF1	0.294819252391379	1.64642905577441	13.1387109261269	8.92736697171156e-34	1.83344976057596e-32	65.8601132872603
EIF2S1	-0.207471935092384	0.703493831533444	-13.1373206688725	9.04790918168504e-34	1.85624999948465e-32	65.8468066987704
ASNS	-0.367604246368154	2.24502974763714	-13.1366168851342	9.10954766661166e-34	1.86693043135921e-32	65.8400708095901
HEXDC	0.261210802230191	1.4947357209293	13.1323798200768	9.48957945880338e-34	1.94277209718569e-32	65.7995215038899
NDRG3	-0.48889720742358	2.7934633343855	-13.1313648909815	9.58293149052174e-34	1.95982512854427e-32	65.7898093802209
BCAT1	-0.292133154940821	0.82793679479855	-13.1305758921276	9.65613442975301e-34	1.97272599618329e-32	65.7822594801865
GRAMD3	0.508392560705453	1.51006632616525	13.1263234555964	1.00603748909765e-33	2.05315923167678e-32	65.7415716580594
UQCRC1	-0.353633904314273	1.94310252881707	-13.1133316821083	1.14028311449884e-33	2.32469852527013e-32	65.6173022774409
PGCP	0.247876536473797	0.723721500818123	13.1118135638936	1.15709149631096e-33	2.35650086343789e-32	65.6027848059247
MID1IP1	0.881057530084657	2.58051271536577	13.1103656595715	1.17335243406715e-33	2.38712306262722e-32	65.5889394959105
PRDX6	0.620072128590604	3.62909478631159	13.1101156652708	1.17618300040084e-33	2.3903865148918e-32	65.5865490440399
HRAS	-0.19444699328731	1.27011109184698	-13.1091058999248	1.18768550417153e-33	2.41124900794824e-32	65.5768938553048
SLC39A1	0.4673291544088	2.1479406967495	13.1070244478132	1.21175073481309e-33	2.45754649547422e-32	65.556992475421
C1orf74	-0.112103949244054	0.276515127816078	-13.1064966243355	1.21793013707888e-33	2.46751126524608e-32	65.5519460298242
ARHGEF7	-0.564854286805009	2.30547394585545	-13.1042388822634	1.24471863269126e-33	2.51684771154364e-32	65.5303611321728
FABP6	-0.163215747183916	0.388390976536221	-13.1042267094105	1.2448646454223e-33	2.51684771154364e-32	65.5302447595711
METTL2B	-0.160460450221207	0.538621856637443	-13.1029529086756	1.26023853440529e-33	2.54529005549836e-32	65.5180674860362
MBD6	0.255637532190347	1.08771534266927	13.1007586767657	1.28716630953419e-33	2.5969846141637e-32	65.4970923565312
MRPS9	-0.183330506742078	1.10893232990067	-13.0976785268861	1.32593606900139e-33	2.67243991570186e-32	65.4676512762668
PACSIN1	-0.562370880846147	3.72129680076919	-13.095032436029	1.36017011745706e-33	2.73860698235932e-32	65.4423616192114
USP3	0.152798256271298	0.4456466422326	13.0919634969803	1.40097927169788e-33	2.81786233285776e-32	65.4130335949822
IMPG1	-0.0568692352248394	0.114637361830335	-13.0906610339006	1.41866538522677e-33	2.85049364516183e-32	65.4005876876012
STXBP5L	-0.191355149565149	0.514746653239517	-13.0885707171373	1.44751592668217e-33	2.90546708661539e-32	65.3806145031541
FBLN1	0.263781294108934	0.664770662105154	13.0879733115248	1.45586821202935e-33	2.91922545807119e-32	65.3749065032505
SRP19	-0.23198653809577	1.47438295064091	-13.0858035970606	1.48660877585187e-33	2.9778011347742e-32	65.3541766571274
FHOD3	-0.264857703934708	1.18290329961455	-13.0854019676333	1.49236960529978e-33	2.98627141758652e-32	65.3503395904286
ACSF2	0.230568402243983	0.555093020139338	13.0842897187639	1.50843966674238e-33	3.01533221587785e-32	65.3397137274589
GTF2H5	-0.300279713169999	1.26364902253579	-13.0830788669209	1.52613045373711e-33	3.04756993271888e-32	65.3281463351506
UBE2N	-0.367253545557495	1.76722648631215	-13.0799073499275	1.57345294622685e-33	3.13885342087628e-32	65.2978508475522
SCN8A	-0.175077981200407	0.297728273412974	-13.0787133608227	1.59164496658756e-33	3.17189779128748e-32	65.2864463060509
C20orf39	-0.344638854884943	1.91864436766402	-13.0751784979467	1.64674120735623e-33	3.27834383364381e-32	65.2526854230297
CCDC34	-0.34871702529903	1.07396621332083	-13.0743403202572	1.66008178035884e-33	3.30152998971365e-32	65.2446807463372
SLC25A39	0.276918473676687	1.58346127700129	13.0597269388435	1.91076201556066e-33	3.79620302581827e-32	65.1051596738324
SERPINF1	-0.391740735099624	1.34075724776619	-13.05847615809	1.93389477659263e-33	3.83770528813854e-32	65.0932212128009
ANKZF1	0.350784850275391	2.12290580952131	13.05838510187	1.93558968611605e-33	3.83770528813854e-32	65.0923521194054
NIT1	-0.222407685683279	1.60849851680992	-13.0582789977369	1.93756656297059e-33	3.8377207634448e-32	65.0913394035338
SCG3	-0.666338702416409	2.43212186062839	-13.0574766691591	1.95258039644362e-33	3.86353217529808e-32	65.0836816640826
TOMM40L	-0.271331359435514	1.72224358914831	-13.0544787787782	2.00971234124633e-33	3.97254498284899e-32	65.0550705465621
LOC644096	-0.223226987746548	0.926075543844912	-13.0526277768364	2.04581615246491e-33	4.03981325344895e-32	65.0374065647735
TSPAN13	-0.581619733607067	1.57312376631246	-13.0519416054317	2.05936349884165e-33	4.06244884538702e-32	65.0308587738358
ACP2	-0.301835488426591	1.11146070540474	-13.050050722846	2.09716024514293e-33	4.13282640827459e-32	65.0128158509368
RAB3GAP1	-0.407342022972907	1.685656823984	-13.0496232102794	2.10580111989649e-33	4.14566301280633e-32	65.0087366664472
MT1M	1.20404395296269	4.34789795945721	13.0482186216498	2.13444114573964e-33	4.19780604747382e-32	64.9953349789535
MARK1	-0.300024976047851	0.524848122612427	-13.0439143955499	2.22464509637436e-33	4.37079969035647e-32	64.9542709662431
DDEFL1	0.282676438989777	1.15470581874624	13.038955639535	2.33328389612443e-33	4.57962770749901e-32	64.9069702675851
TPP1	0.433564436026567	3.00675299449951	13.0358156140341	2.40479409560399e-33	4.71523510294989e-32	64.8770224328227
EYA2	0.357854300871107	0.98318750083012	13.0304314791258	2.53252958578514e-33	4.96070368110074e-32	64.8256793102608
TIMM8B	-0.217686156170871	1.55503134840819	-13.0234212622936	2.7090253494844e-33	5.30109478528625e-32	64.7588446322365
MCL1	0.577555578162643	2.24879709167349	13.0224290155481	2.734977951079e-33	5.34651156133699e-32	64.7493860053941
NAP1L2	-0.654214129141261	2.31016521391536	-13.019939678399	2.80118304259778e-33	5.47044664330969e-32	64.725657786693
ANKH	-0.264568125400932	0.939328403750632	-13.0186408403933	2.83635770235214e-33	5.53359475664097e-32	64.7132781749366
KLHDC5	-0.493466847161239	1.26420096180195	-13.0184534596309	2.84146847465486e-33	5.53802205710233e-32	64.7114922405116
SDHB	-0.342392002990274	2.12558006312088	-13.0150244083334	2.93663229360639e-33	5.71777856167717e-32	64.6788119111823
CDC123	-0.37462219487347	2.00785196706876	-13.0145017947805	2.9514122382964e-33	5.74082081081804e-32	64.6738315317028
CHCHD3	-0.148004118320478	0.683779858089038	-13.0123102145469	3.01420331071189e-33	5.85711091981803e-32	64.6529473211141
GTDC1	-0.325115913390179	1.51717228205491	-13.0104754490953	3.0677936056989e-33	5.95506423837464e-32	64.635464562349
MS4A6A	0.385082256201198	0.702657430178607	13.0103760708295	3.0707232219428e-33	5.95506423837464e-32	64.634517658688
LOC284454	0.302232810345178	0.856569030677123	13.0090077450722	3.11134526699832e-33	6.02511991259673e-32	64.6214802140662
TAZ	0.284015626358698	1.54481071863139	13.0089513762777	3.11303014468184e-33	6.02511991259673e-32	64.6209431443709
TBC1D24	-0.326639894662259	2.03851367406101	-13.0037276615361	3.27317948998481e-33	6.32879645434563e-32	64.5711774242963
SMARCA4	-0.275836437462136	2.43731426897103	-13.0019990770561	3.32796178770971e-33	6.42834244226582e-32	64.5547114528939
XKR8	0.199647832406539	1.11954411192029	13.0007342277747	3.36862528165099e-33	6.50044621181958e-32	64.542663528805
HTR5A	-0.163919050839785	0.259447008663216	-12.9953034533237	3.54891957680528e-33	6.84107520694822e-32	64.4909406062001
TMEM141	-0.236567838958524	1.33285112490559	-12.9952082568154	3.55216424291e-33	6.84107520694822e-32	64.4900340405787
DPY19L4	0.13174046733183	0.610210292732927	12.9926862907038	3.63920730127411e-33	7.0017917375945e-32	64.4660182401342
RAF1	0.259334342908023	1.83054271455246	12.9918921178367	3.66705486569162e-33	7.04841216295164e-32	64.4584560602818
RFK	-0.458625140238555	1.77436787290542	-12.9877033242296	3.81748557964796e-33	7.33032452683141e-32	64.4185735912664
CCDC13///HIGD1A	-0.221381239352646	0.750438983552802	-12.9838152336183	3.96261323940244e-33	7.60150905865685e-32	64.3815595599111
SYNGR2	0.415836173186044	1.65899890520048	12.9807096939156	4.08246957040422e-33	7.82372978634988e-32	64.3519990140599
NDUFA9	-0.299955937439712	1.05382178916902	-12.9760757180827	4.26806299691553e-33	8.17137011884908e-32	64.3078959661405
CCDC104	-0.365384312677282	1.55257721221896	-12.9732024424345	4.38733692425746e-33	8.39148151656309e-32	64.2805537708524
S100A4	0.600346436058848	0.856992785581488	12.9719132541711	4.44192677725977e-33	8.48756400870519e-32	64.2682867292761
ANXA3	0.375471599483987	0.934148809052923	12.9700744060299	4.52096466945015e-33	8.63012746401406e-32	64.2507904841414
FGF14	-0.387762715731763	0.803922099980388	-12.9684688814248	4.59111863288025e-33	8.755469878164e-32	64.2355152117285
SMG5	0.214772066384463	1.20419300938962	12.962953132206	4.84049817857358e-33	9.22202438909082e-32	64.1830440509315
TERF2IP	-0.607520145434246	3.44468005704686	-12.9574411821186	5.10318486193337e-33	9.7129954061603e-32	64.1306194792559
C1orf128	-0.615994940367502	1.57033240663929	-12.9566096446369	5.14402836922717e-33	9.78118174792561e-32	64.1227115710459
TOX4	-0.170289399032857	1.23794176366146	-12.9542413521097	5.26214768819015e-33	9.99602908799473e-32	64.1001904509377
ATP2B1	-0.51741564477213	1.29526788634588	-12.9532145357114	5.31419661503316e-33	1.00850722518984e-31	64.0904266088343
PLCL2	-0.344218821083749	1.4825006595597	-12.952898561405	5.33031619737625e-33	1.01058232185664e-31	64.0874221299081
MSRB3	0.303251247468461	1.2871684267209	12.9523876720236	5.35648258827796e-33	1.01455632308588e-31	64.0825643507598
SPATS2	-0.261274982757703	0.929558999682147	-12.9466621011436	5.65863141820562e-33	1.07074491593036e-31	64.0281290510383
NPY	-0.579318750625635	1.70463424675852	-12.9455794960349	5.71764279916328e-33	1.08086186377975e-31	64.0178375599694
MTMR11	0.239436311077713	0.896451687912341	12.94391575896	5.8095282132788e-33	1.09716768291477e-31	64.0020224836314
MED7	-0.155715870516113	0.903258187572085	-12.9422796678005	5.90132127636207e-33	1.113424507999e-31	63.9864711335786
CDK2AP2	0.451752992693409	2.40878354118472	12.93860358596	6.11287308678055e-33	1.15222337003243e-31	63.9515326624001
ASH2L	-0.321960612434487	1.76150421242917	-12.9362636141153	6.25145232675548e-33	1.17720585360835e-31	63.9292953697974
C1orf173	-0.499394485424439	1.25045328931609	-12.9359877850667	6.26799249377667e-33	1.17918121335625e-31	63.9266742272436
TNFRSF6B	0.458907105693793	0.868905907153063	12.9315037295887	6.54307810979794e-33	1.22974534580484e-31	63.8840669244132
GPR158	-0.469828276250022	0.686341971632363	-12.9297882139588	6.65147324292388e-33	1.24891342489968e-31	63.867768006082
PARP9	0.26784501196134	0.933462447479678	12.9273134441564	6.81100133235426e-33	1.27763634232516e-31	63.844257293074
LCA5	0.225519842808433	0.72509190887821	12.9260466346796	6.89413137789981e-33	1.29198673610834e-31	63.8322232179594
KCNJ6	-0.395438961524629	0.931632514732147	-12.9256731214307	6.91883431332025e-33	1.29537061255151e-31	63.828675129369
PON2	0.627974483098209	3.14953829105476	12.921170355755	7.22366344380934e-33	1.35114395892365e-31	63.7859061175231
SCN2A	-0.724979341129802	2.31806069950181	-12.9201866366639	7.29202014435072e-33	1.36262198095298e-31	63.776563306823
APOD	1.03505621896176	3.05609388272455	12.9190595082784	7.37113461358092e-33	1.37608633734379e-31	63.7658588872307
RLBP1L1	-0.258811634766543	0.8307313439914	-12.917318065449	7.49505302350816e-33	1.39748168516597e-31	63.7493211441517
C6orf145	0.228645293749325	0.507427004185565	12.9172480095643	7.50008128621655e-33	1.39748168516597e-31	63.7486558751439
ILK	0.246396103486649	1.95836595708896	12.9169569459229	7.52100839859915e-33	1.40004253761889e-31	63.7458918768693
AKAP11	-0.510805894423592	1.81682637327133	-12.9144707363313	7.70215102224914e-33	1.43239430747744e-31	63.7222835320207
FAM86A	-0.172471493396454	0.640657951163686	-12.9135563114344	7.76986281528085e-33	1.44360940200023e-31	63.7136009500577
SMUG1	-0.127206309883394	0.647284274132986	-12.9134174538636	7.78019674661018e-33	1.44415271039459e-31	63.7122825049198
PTPN5	-0.573626985226979	2.42527225787497	-12.9095225719305	8.07570361162617e-33	1.49757814834057e-31	63.6753035351332
MTMR9	-0.221239551149664	1.30799322985349	-12.9072031040429	8.25696783294611e-33	1.52973672114182e-31	63.6532844347967
FLJ11506	-0.206581658792614	0.872209621544068	-12.907097465256	8.26531922737352e-33	1.52982974113495e-31	63.6522816324022
PRKCD	-0.292583221880425	1.38728280474378	-12.9012424704148	8.74159391625382e-33	1.6164484385938e-31	63.5967076989868
POP7	-0.293128723232103	2.82987849742978	-12.8988703360978	8.94224998209892e-33	1.65198532844652e-31	63.5741954688668
CDKN1A	0.528989262660596	0.9417984772264	12.8957256060917	9.21534955904517e-33	1.70082540630483e-31	63.5443541004392
CCDC50	0.26071510600432	0.777695506892911	12.8826893418187	1.04389343307781e-32	1.92483282977166e-31	63.4206854316677
PDLIM5	0.384988658449617	1.63166988619289	12.881848280442	1.05232170349963e-32	1.9385396976567e-31	63.4127087256556
MTM1	0.231437230587395	1.11481274137091	12.8737526841815	1.13699532647524e-32	2.09254380670467e-31	63.3359419341951
VPS26B	-0.22186041651312	1.14957848565661	-12.8733513078286	1.141365659966e-32	2.09860535025823e-31	63.3321364629369
ZDHHC7	0.198544766353114	2.06136491106528	12.8714588100425	1.16219841249738e-32	2.1348960470852e-31	63.3141943450805
C4orf27	-0.197623196905667	0.54401304322785	-12.8705026368439	1.17286764569114e-32	2.15246614072696e-31	63.3051296727095
DYNLL2	-0.133733212046572	0.604407293458738	-12.8691899523319	1.18767403086928e-32	2.17758860410558e-31	63.2926857370042
NFATC1	0.21143115817011	0.66027234382205	12.867283241418	1.20951300410052e-32	2.21554590694728e-31	63.2746116448897
C20orf144	0.379440411749418	1.87965586801862	12.8669849714468	1.21296531023091e-32	2.21978346445074e-31	63.2717843993694
FIG4	-0.284883156756677	1.89976549212692	-12.862711833667	1.26351586060263e-32	2.31012421417874e-31	63.2312835353991
PTGES2	-0.428449843353454	1.99577559542003	-12.8619991905712	1.27214817534064e-32	2.32372707941791e-31	63.224529714495
HMGCR	-0.310574013989507	1.06198336070839	-12.8603041304188	1.29291740259116e-32	2.35945320004699e-31	63.2084660997661
ICA1	-0.359061712082324	1.24486556248966	-12.859618287804	1.30141656904613e-32	2.37274171475296e-31	63.2019668451855
TMBIM1	0.623250207317593	2.0573355698848	12.8590628523475	1.30834046358455e-32	2.38231303760164e-31	63.1967034893557
ZC3HAV1	0.285380453757888	0.917138951107518	12.8590012241151	1.30911096114487e-32	2.38231303760164e-31	63.196119501392
RPL41	-0.134349779043726	0.454541499641711	-12.8577528712658	1.32481598423067e-32	2.40864398625521e-31	63.1842904195091
PHF21A	0.239475597509267	1.33464570380677	12.8570104871471	1.33424447242757e-32	2.42352514143647e-31	63.1772560303683
CLEC2B	0.285028727947736	0.457780401856617	12.8564731746155	1.34111016436829e-32	2.43372784949143e-31	63.1721648976025
SEC14L1	0.381500373675751	2.93440348131066	12.846450164768	1.4758321663367e-32	2.67571803924672e-31	63.0772136125962
SLC39A11	0.361872645146667	1.31901579386483	12.8416270600373	1.54538401869784e-32	2.79921324576403e-31	63.0315352962954
AP4S1	-0.239912598298916	1.22230739338018	-12.8396127528681	1.57538929124367e-32	2.85091339706028e-31	63.0124607555981
FAM129B	0.472177462101285	1.54198425724587	12.835004798321	1.64623004680179e-32	2.97634727385593e-31	62.9688309514854
SPRY4	-0.221335921780696	0.556056808410373	-12.8338670632017	1.66420415217263e-32	3.00605550749255e-31	62.9580596059475
FAM100B	0.372259857607641	2.11694088343103	12.8294113289217	1.73649839850705e-32	3.13373646175023e-31	62.9158799540945
INHBB	0.29610620922476	0.87120695619073	12.82876291377	1.74727651210858e-32	3.15027004819576e-31	62.9097423948002
NINJ1	0.24024320786696	0.946996287536669	12.8262134482274	1.79030436955685e-32	3.22486434035702e-31	62.8856119186644
BCL3	0.360622654645377	0.745731619379922	12.8259227634365	1.79527686906446e-32	3.23083528883345e-31	62.8828607568607
FLJ10781	-0.715678819132912	3.17433857960771	-12.8251539320402	1.80849503582944e-32	3.25162068711401e-31	62.8755843599436
NAV3	-0.222542592635664	0.424406757351009	-12.8175278171078	1.94497311397597e-32	3.49378119736329e-31	62.8034203242799
PAK7	-0.290166594789259	1.21615571367306	-12.8156580928578	1.97997106618685e-32	3.55337348802778e-31	62.7857307136482
ACTL6A	0.267948614206906	0.77234106725574	12.8155339569493	1.9823167565887e-32	3.55431035748977e-31	62.7845562975018
CACNB3	-0.138196016479671	0.324894160086711	-12.8148432653776	1.99541880890842e-32	3.5741317972616e-31	62.7780219511347
DOC2A	-0.274617549139415	1.09246310287758	-12.8147581550609	1.99703926486294e-32	3.5741317972616e-31	62.7772167693801
STUB1	-0.27009181752068	1.24692508054681	-12.8142548455361	2.00664884853555e-32	3.58803541816128e-31	62.7724552878149
ZIC2	0.670131657674008	1.96169845113537	12.811966950392	2.05091503771274e-32	3.66382530568482e-31	62.7508121369129
C15orf17	-0.17686201481833	1.18254609153108	-12.8084293652165	2.12128255919096e-32	3.7860620035377e-31	62.7173507363632
EAF1	-0.266788835587788	1.1751056042022	-12.8015475186993	2.26513530052625e-32	4.03911134558615e-31	62.6522692045389
MAP2K1	-0.618731910223025	1.51637154025486	-12.8007347787294	2.28275331840107e-32	4.06680641459204e-31	62.6445842375573
CDC2L5	0.174817916658759	1.38174825963405	12.7961294667525	2.38519339665196e-32	4.24542642015951e-31	62.6010425284571
SLC46A3	0.151358188969106	0.979218213811661	12.7910568781657	2.50333444665986e-32	4.4516412742154e-31	62.5530915518882
PVRL2	0.181101867587016	0.401033875483763	12.7873129511109	2.59425319574769e-32	4.60911529490633e-31	62.5177061995122
EMP1	0.61496338091885	0.983834009414688	12.7821206502668	2.72581340049637e-32	4.83844291217434e-31	62.4686399026471
C9orf125	-0.412735373809075	1.33536608971414	-12.78101071063	2.75478746199946e-32	4.88542380658503e-31	62.458152414589
C2CD2	0.269322736530369	1.21643080142591	12.7802365300436	2.77517823044376e-32	4.91711124648627e-31	62.4508376720156
TRIM56	0.329557474100805	0.97410792879615	12.7779645538919	2.83589084811067e-32	5.02011922158737e-31	62.4293724335928
RBM4B	0.22730844247223	1.13358312850085	12.7773444260622	2.85269077443314e-32	5.04527615187858e-31	62.4235138909213
COL18A1	0.608799894929926	1.68020589102449	12.775390884887	2.90626509257006e-32	5.13536778369813e-31	62.4050590646462
HSPC171	-0.236450578511361	2.26991876060498	-12.7716022656166	3.01303808204039e-32	5.31921306331224e-31	62.3692723757208
SYK	0.25353015276726	0.570830403084409	12.770982165922	3.03088243101969e-32	5.34587317471255e-31	62.3634154988415
C1orf144	0.292424927177229	1.1039834463832	12.7702861309613	3.05103736282703e-32	5.37655679941218e-31	62.3568415716875
AFG3L2	-0.220666498715954	1.70112335199971	-12.7693573651382	3.07813951195194e-32	5.41941635844112e-31	62.3480698106216
PPM1E	-0.176465727267739	0.244957935175162	-12.7684335009776	3.10533653432413e-32	5.4623654380846e-31	62.3393446474173
UBE1DC1	-0.264427017811847	1.37604866050766	-12.7670109640435	3.14768242126926e-32	5.53186026966076e-31	62.3259105087834
PRMT6	-0.288872645334747	0.898579088254643	-12.7667867942458	3.15440774108945e-32	5.53868530394895e-31	62.3237935620892
KCNC2	-0.161073534669504	0.207867544833153	-12.7624448565125	3.28753076109888e-32	5.7672344314867e-31	62.2827940113671
LRRC7	-0.137600563336474	0.361678211847341	-12.7623102955256	3.29174458258846e-32	5.76943362541808e-31	62.2815235014069
BTG1	0.382498086230604	1.72968217508801	12.7591806019669	3.39128416908115e-32	5.93855601575845e-31	62.2519750974617
ARAF	0.267571480979969	1.0180523851996	12.7543026981254	3.55243630326927e-32	6.21516907995674e-31	62.205928248769
NLE1	-0.129968873850427	0.320283551525505	-12.7455952103481	3.85929890160825e-32	6.74598525491881e-31	62.1237516339836
RBM24	-0.2250774638986	0.746223694237587	-12.7417318694283	4.00377126797794e-32	6.99224928430914e-31	62.0873001436793
KIAA1409	-0.231829644126092	0.751043314044521	-12.7394429264017	4.0918963379907e-32	7.13975466673579e-31	62.0657059635276
SNAP91	-0.782453662734934	2.38235081875638	-12.7390433528848	4.10747693765088e-32	7.16053001026974e-31	62.0619365277559
DDX28	-0.170522331095647	0.564072502947403	-12.7387341829605	4.11957296302304e-32	7.17519902138686e-31	62.0590199667322
CBLN2	-0.642486666997248	2.32855934321726	-12.7383788394273	4.13351932667027e-32	7.19306175685746e-31	62.0556678681369
NRGN	-0.628742780423348	2.74348615574046	-12.7314180967713	4.41639536765811e-32	7.67846081317186e-31	61.9900134738744
GSTA4	-0.369578364031485	2.34760875565742	-12.730991671744	4.43433853795967e-32	7.70278592734705e-31	61.9859919547225
SLC26A6	0.231615146791062	0.626141238117908	12.7308663058936	4.43962749836915e-32	7.7051059611055e-31	61.984809669762
CCDC115	-0.330349672232241	2.33001836912027	-12.727112320132	4.60094614580499e-32	7.97797512293053e-31	61.9494096422367
LAMB2	0.594425148853141	1.90757303100745	12.7264764831246	4.62884220545622e-32	8.0192119630526e-31	61.9434142081822
DHX36	-0.283009162736198	1.34092124393402	-12.7219198287931	4.83374737390391e-32	8.36676166229016e-31	61.9004528375484
SIPA1	0.295632701120861	0.721389904011081	12.7210970472711	4.87169800972761e-32	8.42496843030977e-31	61.8926962226499
MRPS10	-0.209789993131797	1.49061790751675	-12.7171098497092	5.05985278834276e-32	8.74260025219862e-31	61.8551111165092
TP53I13	0.253567953232409	1.47811307476802	12.7166266071958	5.08314318457413e-32	8.77506294662088e-31	61.850556243506
VAT1	0.298457320539675	0.939496112860632	12.7150220948327	5.16124299182093e-32	8.90200229297256e-31	61.8354332776333
TMEM123	0.418273584174588	1.78967851220171	12.7121642579403	5.30332043344044e-32	9.1389668654071e-31	61.8084996721304
C10orf116	0.726956576585477	2.93434381351595	12.7077933459676	5.5281914457052e-32	9.51806106685462e-31	61.7673117968286
A4GALT	0.427725492898669	0.699715414307848	12.7076479995085	5.53583007720542e-32	9.52280037111506e-31	61.7659422892174
CHMP5	-0.158403694713377	0.494731532696454	-12.7055883938466	5.64520875570991e-32	9.70239141523687e-31	61.7465367446016
SCRN3	-0.0882761524437946	0.287795932321824	-12.7028785521113	5.79240509575431e-32	9.94660575473582e-31	61.7210070142428
FAM40A	0.148866892036	0.772536996754702	12.7023538986769	5.82134248915806e-32	9.98749692902207e-31	61.7160644986092
FOXC1	0.739817971449887	1.4753313607488	12.6926613708504	6.38260143419311e-32	1.09408005235201e-30	61.6247734998915
C12orf24	-0.365404605840002	1.20925989955489	-12.6923809033205	6.39962067484041e-32	1.09603345301089e-30	61.6221323635537
PTGFRN	-0.209902005239337	0.965971717381059	-12.6912079214456	6.47129040608551e-32	1.10733494306064e-30	61.6110868102671
RAB3B	-0.193514587538656	0.303800383605455	-12.6864731786355	6.76880343003499e-32	1.15722788466124e-30	61.5665064535269
MYO1F	0.235276143223824	0.573316106094796	12.6826157198861	7.02123281631994e-32	1.19933240657384e-30	61.5301922032135
NTN4	-0.252312438965631	0.829691478668359	-12.6811199764773	7.12161690334918e-32	1.21541430338245e-30	61.5161126652311
FABP3	-0.384004786588739	1.0408881980227	-12.6809803745333	7.13105865612337e-32	1.21596092045358e-30	61.5147986234415
CCK	-1.04970434443047	4.21204947229201	-12.6804555317423	7.16666724106238e-32	1.2209645500726e-30	61.5098584588026
NECAP2	0.26708467439973	1.07285765131044	12.6799260086648	7.20277284756361e-32	1.22604404191279e-30	61.5048743408535
SRRM2	0.382227781407276	3.93341679681752	12.6764751710403	7.44254733505419e-32	1.2657525965114e-30	61.4723959251184
ASXL1	0.173141871469004	1.46642887674432	12.6746774714326	7.57058968541612e-32	1.28640621594386e-30	61.4554781299371
C18orf10	-0.293699316147932	2.22503536954354	-12.6742376979721	7.60224542563231e-32	1.29065995945622e-30	61.4513396864313
GPR155	-0.281995574972267	0.696737460626444	-12.6735103913582	7.65488793511684e-32	1.29846619543453e-30	61.4444955945065
COX10	-0.15133343324578	0.54312814251835	-12.672137408293	7.75525620392929e-32	1.31434733403984e-30	61.4315760861245
FBXO34	-0.358501500028391	1.35979945866657	-12.669958608564	7.91722875374727e-32	1.34063239279352e-30	61.4110753934596
GLOD4	-0.238258334866317	1.65983764320423	-12.6667365526931	8.1629528924287e-32	1.38104124890135e-30	61.3807616702075
ATP6V1A	-0.722170311668752	1.53480090329516	-12.6654204093375	8.26549794471248e-32	1.3971774062658e-30	61.3683802183402
KIAA1239	-0.267192487756103	0.529172363714252	-12.6642909016248	8.35452401411385e-32	1.41100236598855e-30	61.3577550166934
CACNG1	-0.0393685400657771	0.108347333232003	-12.6626134492837	8.48850365453123e-32	1.43238905824081e-30	61.3419761883227
FER1L3	0.405327223079795	0.891763909642062	12.6592205405343	8.76607538737136e-32	1.4779481773345e-30	61.3100641589349
COMT	0.3724855949083	3.01269491169378	12.6558915806184	9.04719906545561e-32	1.52402687800977e-30	61.2787576475836
MMRN2	0.327499274649745	1.34802516578155	12.6550571467237	9.11906156053409e-32	1.53480578423842e-30	61.2709110160592
VDAC1	-0.656027870365333	2.30534502433945	-12.6532655847801	9.27527960599635e-32	1.55975150578834e-30	61.2540648452205
HMHA1	0.211103622150552	0.49920513528546	12.6513383089946	9.44630853765096e-32	1.58714270171394e-30	61.2359438459587
ARMCX3	-0.430361067869772	2.15130644143864	-12.6512024385288	9.45848371009888e-32	1.58781953066173e-30	61.2346663895581
MSX1	0.533357850904126	1.25160443940998	12.6489894677554	9.65899989612746e-32	1.62008526657078e-30	61.2138609425632
CASP4	0.245789441916624	0.516430940640077	12.6486675952106	9.68851518026375e-32	1.6236385284896e-30	61.2108349762003
ANTXR2	0.174340106497972	0.513071742733956	12.6452868693129	1.00040024636045e-31	1.67506879738532e-30	61.1790545929939
CLCN7	0.335619375741564	2.55479042114546	12.6371379019904	1.08071515747325e-31	1.80799471409045e-30	61.1024675755133
LL22NC03-75B3.6	-0.439170944409782	1.90891610806082	-12.6346036691877	1.10697773982605e-31	1.85034272291679e-30	61.0786548281795
KCNN3	0.523558648280527	1.84277025382618	12.6304910111821	1.15095719634532e-31	1.92220700572153e-30	61.0400154792735
PTP4A1	-0.233969423188079	0.408612329650685	-12.6295045814777	1.16176194562054e-31	1.93859078083427e-30	61.0307486636683
TTC3	-0.362893253523573	2.64637910567119	-12.6280859500952	1.17747812014969e-31	1.96313503521962e-30	61.0174222363335
ACSBG1	0.71594867470664	3.00264575897268	12.6213554439221	1.25497553220487e-31	2.09055325834811e-30	60.9542067635609
RNF175	-0.441757519474577	1.58167273572136	-12.6152462467422	1.32970750180034e-31	2.21315108540466e-30	60.8968411349085
RAB20	0.297170113754052	0.51800699163723	12.6077581981903	1.42737742363717e-31	2.37368481115089e-30	60.8265465798835
CORT	-0.285795757051822	0.436529581075793	-12.6058997575182	1.45270472741886e-31	2.41374383097984e-30	60.8091035111706
DOK1	0.22213461166387	0.560095162460246	12.6048201606811	1.46762276390151e-31	2.43645380480753e-30	60.798971142297
TMEM130	-0.742754626502941	4.29414204439464	-12.6046660581962	1.46976458337579e-31	2.43793291319099e-30	60.7975248748404
CD47	-0.172183527574825	0.397833556271963	-12.603613404159	1.48447857155954e-31	2.46024552378362e-30	60.7876458417067
SLC30A9	-0.404626627194687	2.42178954721895	-12.5975547466138	1.57206386026855e-31	2.60318815944215e-30	60.7307939255923
NUDT18	-0.129275863408371	0.28702238815626	-12.5916221819341	1.66281034911292e-31	2.75111831105355e-30	60.6751382084594
ITGB2	0.462721444520927	1.02563717514412	12.5820705791061	1.82000092860766e-31	3.00863597104015e-30	60.5855579252908
GPR61	-0.0851139172416159	0.12603655420873	-12.5789901799003	1.87378561581395e-31	3.09492217391644e-30	60.5566753397651
DGCR6	0.65951428022009	2.2044946643117	12.5787076130383	1.87879787965077e-31	3.10057330011799e-30	60.554026097019
SEZ6L	-0.129148096960442	0.28667112325679	-12.5680072370004	2.07875990432563e-31	3.42766755797855e-30	60.4537248636471
VPS29	-0.252934492193477	1.45892144492714	-12.5660296582011	2.11797181352608e-31	3.48937199033165e-30	60.4351923964492
PCCB	-0.192998494805091	1.03136665309346	-12.5644138229199	2.15055717574692e-31	3.54006413473881e-30	60.4200509993829
C21orf62	0.11620511432306	0.180141824614225	12.5634041323314	2.17117184263141e-31	3.57098221205791e-30	60.4105900478125
ENC1	-1.02416152403073	3.71528992372538	-12.5621349984915	2.19736288488403e-31	3.61101202583388e-30	60.3986986055609
ZRSR2	0.320698779302293	1.56079182475024	12.556799468399	2.31095812292673e-31	3.79448810579966e-30	60.3487126022753
PDCD7	-0.161141863882085	0.714244823335625	-12.5522271726234	2.41294510286326e-31	3.95861111572433e-30	60.3058853034807
RASGRP1	-0.298379733871473	0.608019982146028	-12.5479593827106	2.51218002640845e-31	4.11794690619854e-30	60.2659171616276
PDCD2	-0.221709023226445	0.700541017884645	-12.5463989243207	2.54946988231853e-31	4.17556033667127e-30	60.2513050377817
C2orf32	-0.394916969480396	2.14624471386356	-12.5424543358533	2.64620897161034e-31	4.33036212062851e-30	60.2143719337861
CACNG3	-0.601920570205189	2.91726629940795	-12.5415412429381	2.66911816471035e-31	4.36418733474871e-30	60.2058234803371
PIN1	-0.428946149618827	2.34453004534717	-12.5358453823824	2.81655179292805e-31	4.60139098442311e-30	60.1525052918969
ACIN1	0.24805750357019	1.31463266589467	12.5339031044148	2.86865852606661e-31	4.68259251867991e-30	60.1343266248756
BNIP3	-0.484361361751704	1.89447885544562	-12.529981266617	2.97681655271571e-31	4.85507569978486e-30	60.0976245986349
DSE	0.198557474745923	0.512242557035787	12.5295619905251	2.98861715018154e-31	4.87024650978581e-30	60.0937011921477
PLOD1	0.342698311624454	1.2727053097967	12.5259077631473	3.09345849697527e-31	5.03688438647018e-30	60.0595092442276
HDGFRP3	-0.275371132565111	2.12100899012848	-12.5203967567186	3.25853855066665e-31	5.30124510454866e-30	60.0079530857875
ENTPD3	-0.350940228909464	0.933336716815212	-12.5140152301368	3.46068386201691e-31	5.62541521857462e-30	59.9482671426199
WSB2	-0.631094080732803	3.10259929011179	-12.511025983835	3.55962141781854e-31	5.77873635658247e-30	59.9203141310085
MLSTD1	-0.163998985167935	0.322121054900502	-12.5109868542753	3.56093502527221e-31	5.77873635658247e-30	59.9199482449936
DLL4	0.193271353342258	0.442389846456696	12.5050712140085	3.76518389785284e-31	6.10511099576971e-30	59.8646398136195
ACLY	-0.307166086044609	1.65157954515541	-12.5047299000381	3.77731814548249e-31	6.11969498382824e-30	59.8614490857919
NDUFS4	-0.275469332784329	1.21582853944948	-12.5045511184483	3.78368964589303e-31	6.12492617927368e-30	59.859777787349
STMN2	-0.967964690402724	3.70415845160671	-12.5013162182439	3.9008431353539e-31	6.30933051519067e-30	59.829539117692
DKFZP564J0863	0.245978436158075	1.02381237049583	12.5010027112045	3.91238718461989e-31	6.31873075353269e-30	59.8266087744091
HCLS1	0.322200647378784	0.746182350051982	12.5009823242632	3.91313905567673e-31	6.31873075353269e-30	59.8264182193883
IFI30	0.616774056460396	1.06463581073687	12.5003498205243	3.93653743620525e-31	6.3512512112285e-30	59.8205063369253
MAP1B	-0.741355193519625	5.72711150257092	-12.4952613423279	4.12991732032401e-31	6.65774099033208e-30	59.7729507813548
ATP6V0D1	-0.329109782857206	2.55254010447853	-12.4936708023396	4.19228247998108e-31	6.75221082902358e-30	59.7580879932064
HSPB2	0.310819208335954	1.07230896648987	12.4935632823861	4.19653202760002e-31	6.75221082902358e-30	59.7570833077843
NICN1	-0.269545377023618	1.56135627656342	-12.4935031123815	4.19891201886946e-31	6.75221082902358e-30	59.7565210705169
SIDT1	-0.302074406254767	0.610774694883346	-12.4917218972952	4.26997915362324e-31	6.86083212729735e-30	59.7398777473776
CUX2	-0.420872175536355	1.2040689157503	-12.4912079383638	4.29070693441282e-31	6.88845783786704e-30	59.7350756355271
GRAMD1C	0.28623929004609	0.784895951648083	12.4879070028154	4.42624176381904e-31	7.10020180879285e-30	59.704236092647
ANXA2P2	0.705985166989264	1.49364913253432	12.4870665825501	4.46142463771945e-31	7.15075379845001e-30	59.6963849728514
PRNP	-0.694797294758597	4.28472628976298	-12.4847571199811	4.5595474026332e-31	7.30201962837478e-30	59.6748115639379
MGC33212	-0.240753477858937	1.30446213954381	-12.4812550254965	4.71245727393929e-31	7.5407054408109e-30	59.6421011962753
DDIT4L	0.387094456146308	0.70074264882544	12.4802724479004	4.75626903422239e-31	7.60456796365827e-30	59.6329245159082
RPP40	-0.170203927870225	0.526143736682491	-12.4779758253245	4.86026072767584e-31	7.76446570347558e-30	59.6114768527653
MGP	1.09379789135564	1.88452959678272	12.477614477873	4.87682753061434e-31	7.78455107057113e-30	59.6081024857032
ZNF544	-0.127618513043391	0.42966584692706	-12.471745289792	5.15392540179523e-31	8.22013143052283e-30	59.5533011233104
PSMD14	-0.293286311913689	1.10966895482926	-12.4701744882927	5.23070990860202e-31	8.33323365920616e-30	59.5386365267622
ATRIP	0.50206394766723	2.15439705960499	12.4701200672992	5.2333904560638e-31	8.33323365920616e-30	59.5381284829367
PANX1	-0.240485259614673	0.710937618601249	-12.4694482249733	5.26659546541012e-31	8.37926086700761e-30	59.5318566313806
UBE2NL	-0.445006214248608	1.54013453785005	-12.4685916658205	5.30923431184591e-31	8.4402101743782e-30	59.523860636517
PPL	-0.376186218090281	1.16758606880106	-12.4660220427793	5.43922169147357e-31	8.63980690846128e-30	59.4998748025287
DDHD2	-0.348483962505314	2.23907260870534	-12.4646772542058	5.50850774782518e-31	8.74273745969974e-30	59.4873230194243
SNRP70	0.317222022473087	3.12390282891099	12.4631094040527	5.59039675101588e-31	8.8654867922945e-30	59.4726901105524
C18orf21	-0.1520490722298	0.828900912413772	-12.4622617511486	5.63517348440966e-31	8.92923017976783e-30	59.464779259966
MTX3	-0.193250629871632	1.18446795171499	-12.4609647461972	5.70437923095143e-31	9.03154762073463e-30	59.4526752820408
VEZT	-0.213982515242344	1.32418259004135	-12.4608298145282	5.71162735883774e-31	9.03568321621328e-30	59.4514161016997
SERINC3	-0.420920072657989	2.62373725919518	-12.4566904947432	5.93849149043725e-31	9.38695856842028e-30	59.412791336193
EPOR	0.183854379131737	0.536686811106549	12.4546826943083	6.05174309057426e-31	9.55822308227653e-30	59.3940584822975
EPB41L4B	-0.308784826170281	1.89258644786909	-12.4492589757082	6.3685393879071e-31	1.00504317951667e-29	59.3434625207238
FLJ45910	1.13085763485822	4.79312078772022	12.4476695216519	6.46446934127967e-31	1.01935685648496e-29	59.3286371490149
HTR7	-0.103661632343214	0.327958395363903	-12.4391307309156	7.00499040956901e-31	1.10369654876718e-29	59.2490091753564
GPR56	0.421456614113132	1.54675686880509	12.4390235600388	7.01205291256947e-31	1.10391689229385e-29	59.2480099334731
SLC15A3	0.321712698364795	0.966541681848511	12.4380323469528	7.07771031078567e-31	1.1133541078064e-29	59.2387682459201
GRIA2	-0.796632413951243	2.88929536590802	-12.4341105829394	7.34354359135922e-31	1.15423923060961e-29	59.2022068475086
SYNGR3	-0.616547025119669	3.25679674265536	-12.4283456928314	7.75246327478731e-31	1.21753029190656e-29	59.1484730290546
HPCAL1	-0.389303776498624	1.5116731918972	-12.4264483463179	7.89194580798831e-31	1.23843819482844e-29	59.1307908291767
HIST1H4H	0.21191942069922	0.772356397935488	12.425654011067	7.9510805095117e-31	1.2467140718454e-29	59.123388474022
TSPYL1	-0.576298251217581	4.52844856939071	-12.423373235391	8.1233376727065e-31	1.27269976881873e-29	59.1021354012057
SERF1B	-0.310658478826714	1.8116606390998	-12.4205081782331	8.34499838616126e-31	1.30637765900629e-29	59.0754405579679
PLEKHA7	0.18727109322045	0.474136215645629	12.4186862432032	8.48907825521461e-31	1.32786625356447e-29	59.0584664915677
STRAP	-0.0578051469324167	0.194580906534354	-12.4151700509487	8.7741812738309e-31	1.37136161208472e-29	59.0257113999347
LRRC8B	-0.52891588234097	2.06717818727204	-12.4131417262335	8.94295943178915e-31	1.39561746117948e-29	59.0068186555251
NDUFS3	-0.372350518488274	2.86847766660817	-12.4131329668175	8.94369527456732e-31	1.39561746117948e-29	59.0067370696756
HSD11B2	0.235531656775469	0.348670160937079	12.4080788019102	9.37848805340105e-31	1.46229385728629e-29	58.9596670210794
LRRTM1	-0.114337441002282	0.185947841810587	-12.4052228996892	9.63341282364358e-31	1.49998245011564e-29	58.93307391376
ADCY1	-0.45833050251004	2.70565794980772	-12.4051987473294	9.63559788375975e-31	1.49998245011564e-29	58.9328490290088
ZNF238	-0.157539925285644	0.262151397964795	-12.3963887617325	1.04664751211488e-30	1.6280255395945e-29	58.8508331519808
CSF1R	0.518300170616232	1.52260258847334	12.3952971293275	1.05742746363214e-30	1.6434817596643e-29	58.840672724078
C17orf72	-0.076142824599886	0.15275404110245	-12.3927683970242	1.08282545174264e-30	1.68161498441945e-29	58.8171381391482
MGC2889	-0.0390856493360986	0.0638391818638875	-12.3916580566736	1.09416849959336e-30	1.69787771155053e-29	58.8068051079275
TSPYL5	-0.386631387226445	1.96893166124947	-12.3886021538337	1.1260017096005e-30	1.74588491011247e-29	58.7783687199108
MAP3K9	-0.355822405541221	1.05119187476942	-12.3727311282217	1.30677164932449e-30	2.02303171653115e-29	58.6307393366536
NDUFB2	-0.233517715970242	3.32493194595262	-12.3727269840003	1.30682243771817e-30	2.02303171653115e-29	58.6307008003167
ZNF553	-0.139214025065643	0.517400708317719	-12.3682335382699	1.36306334926952e-30	2.10792007908928e-29	58.5889209213772
PCDHA8	-0.379187214889117	1.96757188223498	-12.3681742697521	1.36382104655289e-30	2.10792007908928e-29	58.5883698962121
LMO4	-0.645784217715336	4.79271606492221	-12.367787854644	1.36877132419942e-30	2.11389485805442e-29	58.584777390082
SFXN1	-0.250192149141905	1.68194110307347	-12.3672857000828	1.37523105575922e-30	2.12218949142891e-29	58.5801089373993
RAD51C	-0.189993076709625	0.509216373625436	-12.3666551537104	1.38338543015029e-30	2.13308402164788e-29	58.5742469814941
GADD45G	0.496242534674761	1.32306377972126	12.3661971590274	1.38933849357926e-30	2.14056974228141e-29	58.5699892692301
PDF	-0.253943601021775	1.40151119693977	-12.3655876096915	1.3973010647815e-30	2.15113726323788e-29	58.5643227642317
SLC12A5	-0.657401675638633	2.25161085386846	-12.3645520185393	1.41093335599478e-30	2.17040971652235e-29	58.5546960037423
C1QTNF5	0.222525602316384	0.844534537427235	12.363582232619	1.42381944870403e-30	2.18850481508215e-29	58.5456813315932
ZNF76	0.415452933195525	2.04362661182293	12.3624688964318	1.43875752422617e-30	2.20972294303925e-29	58.5353327239596
LBH	-0.348657587042387	1.19106196326787	-12.3593744247321	1.48110198256411e-30	2.27296674332082e-29	58.5065716699883
EDG3	-0.616487735380421	3.48241698623729	-12.355762668634	1.53209667964158e-30	2.34937563227493e-29	58.473007400774
PFKFB3	0.485694057296949	3.14288178398934	12.3553741919163	1.53768469382006e-30	2.35609077693027e-29	58.4693975581588
MEMO1	-0.165584542607983	0.941506492809433	-12.3540935627699	1.55624992350521e-30	2.38266386560225e-29	58.4574979726939
DDAH2	0.446855865242935	1.96642777836595	12.3496299491625	1.62272071809624e-30	2.48248248003892e-29	58.416027019714
YTHDF2	-0.23074552648685	1.38397804932105	-12.3491104265874	1.63063867827789e-30	2.49263904624596e-29	58.411200683642
ANGPTL4	0.67486962071252	1.25154270499286	12.3461371510204	1.67669963997827e-30	2.56104043755302e-29	58.3835810928063
SMOC1	0.415828259147889	1.80950968278053	12.3452415910354	1.69082555511642e-30	2.58059436720587e-29	58.3752626440184
C16orf53	0.342896244490457	2.15843636018966	12.3433517388058	1.72102478153303e-30	2.6246301245758e-29	58.3577096691981
NDRG1	0.666584579759637	4.47178222253883	12.3372868656601	1.82161409780455e-30	2.77586073230732e-29	58.3013882250002
AARSD1	-0.21618109315521	1.73604323282392	-12.3351616558684	1.85822963531708e-30	2.82944496815077e-29	58.2816557799931
TYROBP	0.573604271699195	1.34781237697393	12.3331313502399	1.89389427182517e-30	2.88149877891277e-29	58.2628061224732
ZSCAN22	0.452109344502599	1.44281901540849	12.3294868332811	1.95963264794612e-30	2.97919191173713e-29	58.2289738319125
LOC256374	-0.343250827428542	1.88196673496545	-12.3283436142747	1.98071801018642e-30	3.00890054704079e-29	58.2183622987266
PNMA1	-0.537614709110596	2.91573180623949	-12.3172307720318	2.19782430053459e-30	3.33610557768062e-29	58.1152372031329
GULP1	-0.203843621313103	0.675804104766087	-12.3142483355548	2.26001969050108e-30	3.42784309477557e-29	58.0875687827347
CCNH	-0.253781333874511	0.993262695892362	-12.3108028206667	2.33405667234316e-30	3.5373844901997e-29	58.0556085638795
TARBP1	-0.365697530544095	1.26439488540656	-12.3077678267336	2.40127005282962e-30	3.63642217013593e-29	58.0274600556366
SLFN11	0.210020013639854	0.439073405561163	12.304481581498	2.47622219026444e-30	3.74701634225575e-29	57.996985255984
TRRAP	0.196044185006842	2.01574891276691	12.3022151644252	2.52926701255722e-30	3.82431451316836e-29	57.9759701823074
WTAP	-0.246279464975004	1.63524434261816	-12.3001718396901	2.57805948586968e-30	3.89506816896124e-29	57.9570253921329
CHN1	-0.889948791616377	5.02450365976319	-12.299002803683	2.60639515297125e-30	3.93482893349416e-29	57.9461873345009
MEGF10	0.374220186515825	1.48815578030409	12.2979763915937	2.63152935831634e-30	3.96969869919392e-29	57.9366719660072
TUBB4	-0.611801221722912	3.27215284440758	-12.2904251131892	2.82401131341798e-30	4.25676569980792e-29	57.8666801504972
CYC1	-0.152546076176383	0.529741174317027	-12.2875318539804	2.90141990673019e-30	4.37006754112608e-29	57.8398687071759
UBE2L3	0.284611753855687	2.81989718000989	12.2855151606285	2.95662209907421e-30	4.44977333675338e-29	57.8211821830768
ACADVL	0.332116021186911	2.05057444828371	12.281240916817	3.07710023991607e-30	4.62752188857748e-29	57.7815825377665
FHL2	-0.319909883337001	0.939909699487629	-12.2806021886793	3.09551908063216e-30	4.6516319877811e-29	57.7756655075535
CACNA2D3	-0.390640538595268	1.02553264620338	-12.2801448882766	3.10877352611759e-30	4.66795038705947e-29	57.7714292784115
PCDHAC2	-0.376791516832441	1.95449999335087	-12.2791108128812	3.13895400424062e-30	4.7096392257621e-29	57.7618503567706
CHRM3	-0.355960150681051	0.778209431043479	-12.2762865607216	3.22287711285669e-30	4.83183653304437e-29	57.7356906365438
IL15RA	0.215625102922103	0.452360914076727	12.2741633820086	3.2874353422133e-30	4.92483588160932e-29	57.7160266509318
CAND2	-0.213244360360681	1.69883023686294	-12.268803165594	3.456206193847e-30	5.17369114578173e-29	57.666390308691
HEBP2	0.14460657385967	0.357247086763958	12.2650557050167	3.57929500990053e-30	5.35383420897631e-29	57.6316948811536
ANKRD9	0.253295650929576	0.818778528150707	12.2638723820263	3.61906169696838e-30	5.40916506701793e-29	57.6207403473589
PAR5	-0.215650049565765	0.44336050407259	-12.2636844080961	3.62541910082467e-30	5.41451481035041e-29	57.6190002409017
PKN2	0.371127842257091	1.47896533963112	12.2626596160345	3.66027430398708e-30	5.46238485334672e-29	57.6095138070976
BGN	0.679942393316514	2.01744161849986	12.2542405333133	3.95954673821787e-30	5.90448094321854e-29	57.5315942385919
CGNL1	0.418950715679099	1.78111489757102	12.2387714426689	4.57433726169529e-30	6.81604229590529e-29	57.3884974121025
NDUFV1	-0.389254752034947	2.23889976498423	-12.2381596539137	4.60051457660258e-30	6.84981123743195e-29	57.3828399625819
SEC23A	-0.237643450668449	0.466935018436805	-12.2379996337485	4.60738611724014e-30	6.85480575763438e-29	57.3813602175319
PRKAG1	-0.186001215851846	1.14214611943652	-12.2350372965377	4.7364555530092e-30	7.04145833166661e-29	57.3539685616308
RTP1	-0.139766959912309	0.219575987265805	-12.2335938095194	4.80064662213015e-30	7.13144837388083e-29	57.3406223930665
KIAA1166	-0.184350856570109	0.977733793588424	-12.2269070574245	5.10948657664896e-30	7.58445494127101e-29	57.2788086632186
HIST2H2BE	0.535984546682442	1.99818197543162	12.2227646941111	5.31065070178478e-30	7.87706104853769e-29	57.2405244900774
GRIA1	-0.135536782354056	0.246858630548924	-12.2216728068772	5.36497618377877e-30	7.95158827542572e-29	57.2304342579703
NRBF2	-0.178223645474879	0.853818064170804	-12.2213148596979	5.38290553770716e-30	7.97209946275932e-29	57.2271265352929
TMED5	0.220247990513858	1.07398658574934	12.2173760240479	5.58418306914899e-30	8.26391252981882e-29	57.1907317796318
FLJ33590	0.292173305367273	2.57811688055873	12.2130517940734	5.81379198865286e-30	8.59717798625525e-29	57.150782927468
C16orf24	-0.294908594114987	1.94081846021561	-12.2068741214805	6.15821250325625e-30	9.09958769434907e-29	57.093723887947
EFHD1	0.706445160593579	3.01384089271275	12.2056239513702	6.23034577011701e-30	9.1991999287561e-29	57.0821787065856
CDCA5	-0.116339611340667	0.247863275192634	-12.205404874048	6.24307259992023e-30	9.21101324545384e-29	57.0801556145958
SSFA2	0.44874933064732	1.98518407143544	12.2023202781183	6.42503771199317e-30	9.47231354060113e-29	57.0516725801594
TRAF7	0.276144234239911	2.04693813513271	12.2010005615342	6.50449365976433e-30	9.58220570134594e-29	57.0394875017025
SERPINA3	1.22549881649039	1.58166181040664	12.2004614490133	6.53723265518434e-30	9.62316196748812e-29	57.0345100156432
KIF7	0.138502134896243	0.472330849029635	12.1961466907567	6.80523742749556e-30	1.00101190537274e-28	56.9946770504412
TFCP2	-0.222292340749028	1.34143226931082	-12.1952657752279	6.86128431032074e-30	1.0084949563209e-28	56.9865455101507
ENO2	-0.651313570338539	2.05600091312605	-12.1921948198513	7.06028672226794e-30	1.03696298581011e-28	56.9582005518836
ANGPT1	0.161978680566182	0.382724616213417	12.1919947824471	7.07344699213274e-30	1.0381135683484e-28	56.9563543315729
C16orf33	-0.201885567405532	1.72759493626459	-12.1896879258855	7.22698909211541e-30	1.05932428128273e-28	56.9350646138182
TRUB1	-0.190355885759161	0.619699727381075	-12.189660387189	7.22884194000013e-30	1.05932428128273e-28	56.934810474846
STXBP5	-0.211301442167778	0.614443768026668	-12.1891096459716	7.26599615831433e-30	1.06396893407623e-28	56.9297280594004
NBPF15	0.392529761010237	3.32709894210817	12.1886200198914	7.29918701986543e-30	1.06802668931815e-28	56.9252097332716
DNAJC18	-0.207986746348241	1.44569075107355	-12.1820842553627	7.75696200700144e-30	1.13415746073862e-28	56.8649059014004
LOC285908	0.602201263265866	2.98852513508637	12.1806702263457	7.85970317363843e-30	1.14831795243038e-28	56.8518612108583
PIGZ	-0.179651816302955	0.526200183178562	-12.1801144460311	7.90045519751706e-30	1.15340727939781e-28	56.8467342440194
GCN5L2	0.277877625112083	2.39980714319014	12.1707989166905	8.61567866742771e-30	1.25688306308507e-28	56.7608182417383
ANKRD32	-0.237720234514713	0.743112526301455	-12.1659371854788	9.01418538770132e-30	1.31403495292669e-28	56.7159925614262
ALPPL2	0.7021991742641	2.4145986121951	12.1630457962957	9.259833951902e-30	1.34883530435404e-28	56.6893380327467
CRTC3	0.200212036979112	1.18921163117114	12.1570305605918	9.79243939067503e-30	1.42535208158519e-28	56.6338965411602
PIK3R3	0.224653043657274	1.49874225340813	12.1544854413176	1.00268721954916e-29	1.45838611261291e-28	56.6104428430455
WDR20	0.221737001326256	0.845713044722103	12.1541799273446	1.0055386283818e-29	1.46144279397176e-28	56.6076276516627
CD151	0.455392746872971	1.45388550600146	12.1499984347728	1.04538621009919e-29	1.51822483120963e-28	56.569100518819
IER3	0.539178438925257	1.11019802403952	12.1482935670857	1.06208036959361e-29	1.54132140010271e-28	56.5533943018361
PRAGMIN	-0.275690565396554	1.51235542379069	-12.1479395140147	1.0655804174683e-29	1.54525017384354e-28	56.5501327053775
OGFOD1	-0.128510368815969	0.506218667044062	-12.1475445710794	1.06949823836647e-29	1.54977848816077e-28	56.5464944826806
OR5BU1	-0.10597967651013	0.275334185203196	-12.145859755832	1.08637325781965e-29	1.57306202042385e-28	56.5309746168585
EDN3	-0.165927028414242	0.398195180269593	-12.1414701243814	1.1315948780939e-29	1.63732621930588e-28	56.4905442683288
RNF41	-0.35287624880618	2.1947959014745	-12.1382827105275	1.16560115000311e-29	1.68527940753417e-28	56.4611915942768
DKFZP761N09121	-0.551986593964839	1.47136431767692	-12.1362346492158	1.18798666006063e-29	1.71637212784148e-28	56.4423332471373
TRHDE	-0.245691236429062	0.631558662423095	-12.134262863347	1.20994271142546e-29	1.74679877375424e-28	56.4241787956499
ADAM23	-0.183224472295343	1.05916997575955	-12.124744739094	1.32174341045399e-29	1.90679341744991e-28	56.3365658921972
NUP188	0.221447853758675	1.35444081249937	12.1225309285083	1.34918738157294e-29	1.9449454191462e-28	56.3161932136886
ZDHHC2	0.227812670679163	1.20657603719781	12.1208329275833	1.37062076527969e-29	1.97438275796757e-28	56.3005686028716
PBX3	0.202690372763629	0.83136609571834	12.1181398066993	1.4053124830491e-29	2.02286117390155e-28	56.2757894604508
LOC203411	-0.144020946532329	0.509539239956332	-12.1104559258435	1.50917227585183e-29	2.17075776061639e-28	56.2051065528353
SLC9A9	0.290462622838084	0.983418783510356	12.1100612965926	1.51470792646967e-29	2.17711338398922e-28	56.2014770447692
SMPX	-0.0756919895224544	0.205484905526819	-12.1087744433293	1.53290003031296e-29	2.20163755274868e-28	56.1896419472608
SH3GL2	-0.658241222519896	1.78737842181571	-12.1060806581513	1.57168898697237e-29	2.25568618233369e-28	56.1648695155923
RNF128	-0.166074355426853	0.395593138268183	-12.0999880750507	1.66306030923109e-29	2.38506588866181e-28	56.1088518344785
EXOC6	-0.20174854546056	0.614719162952978	-12.095789315825	1.72908863853424e-29	2.47793658566414e-28	56.0702552842115
TANC1	0.262811339918019	1.09637774586332	12.0952019431406	1.73853119622609e-29	2.48963798783589e-28	56.0648564931857
DTD1	-0.338404387065347	2.26718883347123	-12.0909989495602	1.80761269956958e-29	2.58666457522843e-28	56.026228985654
RFPL3S	-0.181848754812446	0.575915863680155	-12.0903628510893	1.81830320291081e-29	2.60005351612118e-28	56.0203835480992
XK	-0.204857374871386	0.48097722941622	-12.0897139556017	1.82927362797726e-29	2.61382280126663e-28	56.0144206773119
CLIP2	0.392770011044169	2.46621877463282	12.0854757495769	1.90256448383091e-29	2.71655544248091e-28	55.9754787948115
LOC730034	-0.141860147248034	0.24413656039085	-12.0845611805556	1.91875949633898e-29	2.73767368840751e-28	55.9670763998957
NTRK2	0.485177990168453	1.61172791737945	12.0821545652983	1.96203401845655e-29	2.79736964299328e-28	55.9449677542654
PRR4	-0.141051989272419	0.416411592448885	-12.0782772897486	2.03380575275332e-29	2.89757851762882e-28	55.90935355278
RNPS1	-0.190050605485238	1.16839271241036	-12.077757522296	2.0436236786171e-29	2.90943940805312e-28	55.9045797511049
KBTBD6	-0.176127949869648	0.461094949592743	-12.0690616793672	2.21505583141656e-29	3.15119986527801e-28	55.8247287351986
PARP16	0.100716960376046	0.539163480002996	12.0679381610489	2.23822478397285e-29	3.18183815022836e-28	55.8144140341068
KBTBD4	-0.18144463462137	0.729316092994638	-12.0677493103514	2.24214283562469e-29	3.18508482990708e-28	55.8126802990021
ATP1A3	-0.390447230039264	0.991449340140563	-12.066668662475	2.26469451077901e-29	3.21477756846926e-28	55.8027597338111
CEP350	0.266964041058524	1.70697737859381	12.0626257797184	2.3510847429418e-29	3.33498119650188e-28	55.7656493745285
MGC33846	0.28293318692826	0.906506867289388	12.0615846219572	2.37385889281665e-29	3.36483707789065e-28	55.7560934501379
EPB41L5	0.219468868318609	1.17721864594427	12.0608183253027	2.39076093087219e-29	3.38633216153335e-28	55.7490605236763
KLHL21	0.37785782801356	2.0822413478988	12.0577536694719	2.45956335902767e-29	3.48125561855115e-28	55.7209360258744
TAX1BP3	0.319557294275121	1.6317396270399	12.0575986457655	2.46309558535786e-29	3.48372517841979e-28	55.7195134650255
OPA1	-0.395900321516473	1.9263101326067	-12.0557572968098	2.50543903461489e-29	3.54104472695027e-28	55.7026172268521
KIAA1704	-0.232286614873376	1.15717963125205	-12.0544609199039	2.53568425706099e-29	3.5811946500086e-28	55.6907224682279
MED13	0.324123276425937	2.20875739210731	12.0513587345932	2.6095435798527e-29	3.68283883934316e-28	55.6622614385286
ERP29	-0.266313138439136	1.22102342459251	-12.0460114920307	2.74191625864897e-29	3.86685585246515e-28	55.6132121139627
MAGED1	-0.340376535085059	1.71593545221179	-12.0451099194827	2.76488433307376e-29	3.89642774053562e-28	55.6049432694303
CNTN4	-0.130237520292685	0.173930538845417	-12.0427083130587	2.82700542990895e-29	3.98109362925761e-28	55.5829183271378
GPI	-0.468023039763536	2.98726782853971	-12.0411657842972	2.86763594771969e-29	4.03539527949869e-28	55.5687731320583
TUBA1B	-0.658434347112271	6.34712013533895	-12.0373510729403	2.97062972768198e-29	4.17731409758454e-28	55.5337957982222
ZNF711	-0.114649603415097	0.345023469596745	-12.0292335228297	3.20221253973452e-29	4.49972043254692e-28	55.4593848082095
BMPER	-0.174759124537787	0.665163210781678	-12.0279867475802	3.23933930687621e-29	4.54861117370442e-28	55.4479583514359
AXL	0.241369591784344	1.11406032717671	12.0218022778777	3.42993230124263e-29	4.81277037805751e-28	55.391288063459
KCNIP3	-0.352753399483011	1.55262788381174	-12.0179882932515	3.55299401154165e-29	4.98185994855732e-28	55.3563469272404
SLCO2B1	0.505272521217548	2.34779814665167	12.0141638708601	3.68080483316551e-29	5.15736061814491e-28	55.3213160190624
C11orf41	-0.370917337094518	1.22453663795303	-12.0123177235912	3.74412999122443e-29	5.24231993742559e-28	55.3044077947895
TMEFF1	-0.275108236015529	0.42194057110007	-12.0082573359983	3.88724737083653e-29	5.43879764950495e-28	55.2672249181847
RANGAP1	-0.237494673149638	0.944831577618715	-12.0065667522278	3.94842937924533e-29	5.52043677198647e-28	55.2517453986944
C1orf76	-0.12259443209176	0.186605916026603	-12.0054869409776	3.98800825068203e-29	5.57177640184894e-28	55.2418589057848
UNC93B1	0.272637889103632	0.877256362562411	12.0027829171141	4.0888613674558e-29	5.70858940198521e-28	55.2171035652952
MEF2C	-0.223214468619117	0.462595087041837	-12.0001664555965	4.18886435563019e-29	5.84402049328793e-28	55.1931526532615
RNASE6	0.28555272245919	0.664142853236828	11.9996626989837	4.20839592887413e-29	5.86706986078374e-28	55.1885416149446
TMED4	-0.188047213930271	0.830109931639764	-11.998236102802	4.26420090823466e-29	5.94062013591805e-28	55.1754840970921
PID1	-0.276969259631462	0.850390812406324	-11.996138043158	4.34761273424717e-29	6.05249801360553e-28	55.1562822151357
PLAGL2	0.167363181516252	0.615324302136965	11.9957901431281	4.36160019680126e-29	6.06763653359433e-28	55.1530983321049
tcag7.1015	-0.306448625949791	3.11823975088952	-11.9923501102691	4.50234215638856e-29	6.25896209900236e-28	55.1216187404418
GADD45B	0.83651201905172	2.02764422858395	11.9921106956825	4.51230389949527e-29	6.26833948689685e-28	55.119428045063
RGL2	0.316960969781734	1.56391176012791	11.9908042468383	4.56705135585951e-29	6.33987399755711e-28	55.1074741610644
MDH1B	-0.119520659786075	0.264130154314731	-11.9867167666433	4.74264593775026e-29	6.57894443606779e-28	55.0700785375514
EIF2B3	-0.118794619624931	0.629067352862206	-11.9853362313719	4.80345776740327e-29	6.65856272309316e-28	55.0574497870938
C17orf75	-0.17726723583032	0.642302992390028	-11.9849553349612	4.82037222968121e-29	6.67726046599054e-28	55.0539655883528
MAP3K8	0.064762690540166	0.134360124455026	11.9845516727246	4.83836236108983e-29	6.69742062625289e-28	55.0502732060414
CITED1	-0.308871984701842	0.821840597950816	-11.9835034550691	4.88539127347562e-29	6.75772007949183e-28	55.0406852478959
RNASEH1	-0.241718625071014	1.21047762506211	-11.9799966874519	5.04605652207072e-29	6.97501004362826e-28	55.0086123585736
SH3KBP1	-0.177970504552148	1.30277183800279	-11.9791866499066	5.08391045820409e-29	7.02235399223229e-28	55.0012044613488
SMARCA2	-0.523180387564887	2.03046055835251	-11.9735541412923	5.355055202885e-29	7.39164489406718e-28	54.9497017622161
PDGFRB	0.315886599732542	0.949813255148003	11.9696074242615	5.55357696368468e-29	7.66024168593166e-28	54.9136212787229
DDX1	-0.36577397271638	1.95579287426842	-11.9685602591922	5.60746837955364e-29	7.72910599133666e-28	54.9040492579619
ACADSB	-0.130566837319756	0.31211493371778	-11.9684665853543	5.61231450874389e-29	7.73031871204371e-28	54.9031930172786
TGIF1	0.218958934683543	0.438882138622509	11.9677292277062	5.65060685862496e-29	7.77756551374297e-28	54.8964532055683
ALDH9A1	0.338821645642154	2.47342999651583	11.9676357536632	5.6554796740419e-29	7.77877902943378e-28	54.8955988225001
ADORA2B	0.258248741958254	0.750251778853702	11.9642711980676	5.83368702232311e-29	8.01823413717048e-28	54.8648480423284
HLA-DRB4	0.426224901032434	1.37239815426738	11.961535971802	5.98267143375527e-29	8.21721397067584e-28	54.8398524667159
PIAS1	0.100779663544485	0.396438246712564	11.9611744107119	6.00264652102311e-29	8.23884371089721e-28	54.8365486051976
ALDH1A3	-0.100806292784071	0.319077605713591	-11.960975926899	6.01364032120074e-29	8.24812455033092e-28	54.8347349285379
CCDC85A	-0.325316954793138	1.59172600194864	-11.960479603173	6.04121893758098e-29	8.28012356494045e-28	54.8301997631167
ECHDC2	0.348356933872753	1.70369973627676	11.9598402919953	6.07692834529356e-29	8.32321387559884e-28	54.8243581944592
ZNFX1	0.173750678562447	1.60259158232004	11.9591416209464	6.11619364993033e-29	8.37111055036111e-28	54.8179744266617
PSMD12	-0.28535747074924	1.45848853681331	-11.9587117660337	6.14047685663015e-29	8.39844869724362e-28	54.8140469339682
LOC286002	-0.42825532485456	1.07691713509037	-11.9582114185552	6.16886318157972e-29	8.43135648029374e-28	54.8094754598175
COMMD9	-0.178600105466699	2.00982938867954	-11.9448630734986	6.97632160299325e-29	9.52827666729772e-28	54.6875543836628
LOC144438	0.145874497969313	1.14384591528218	11.9432696705156	7.07948031144339e-29	9.66239994888177e-28	54.6730053842475
NEURL	0.347716063928111	3.4721725443715	11.9373812017365	7.47405228899047e-29	1.01937914004496e-27	54.6192480473729
UIMC1	0.141042956787851	1.07809482317026	11.9346336165591	7.66557646551046e-29	1.04476982736223e-27	54.5941694515333
PDLIM1	0.681043435743083	1.01695813343452	11.933055906902	7.77775245373534e-29	1.05931792678757e-27	54.5797702841877
HISPPD2A	-0.298748953124843	1.06447665299509	-11.932018408368	7.85240806566826e-29	1.06873905865834e-27	54.570301972833
SERPINI1	-0.924063565772706	2.91772058381224	-11.9291311335466	8.06394384135018e-29	1.09676389021574e-27	54.5439547256368
SLITRK1	-0.326430523896302	1.33689145940412	-11.9265774147674	8.25576288624223e-29	1.12206986508271e-27	54.5206540987637
SC65	0.160906824046968	0.871002786610773	11.9236276900872	8.48298575514819e-29	1.15214907573406e-27	54.4937435349494
PMS2L11	-0.22595752565686	0.794829329019497	-11.9230191747033	8.53062968923553e-29	1.15781317996658e-27	54.4881924425854
GGH	-0.226362361827503	0.705388921630972	-11.9228807245473	8.54150683056424e-29	1.15848272879399e-27	54.4869294723583
CRB2	0.298560506017767	0.621192868843806	11.9226073366177	8.56302572347424e-29	1.16059368115795e-27	54.4844355954504
MT1P2	0.445813344434068	1.01531685067509	11.9218945917617	8.61938128855883e-29	1.16691649937965e-27	54.4779339957648
CYBA	0.413618646661324	1.26264971637037	11.9218659846693	8.62165089331298e-29	1.16691649937965e-27	54.477673048543
FCHSD2	0.207941720753016	1.53491333399536	11.9182042477335	8.91712791063169e-29	1.20607094363783e-27	54.4442742862864
EPHX1	0.564829020794126	2.01911993845997	11.9181156412782	8.92440135630177e-29	1.20621763130597e-27	54.4434661729452
RP13-102H20.1	-0.100600258831717	0.230067300213711	-11.9177506163942	8.95442750395483e-29	1.20943722835814e-27	54.4401370871247
FLJ20021	-0.136531031402469	0.566163102324527	-11.9166293501688	9.0472906188768e-29	1.2211336160797e-27	54.4299112973142
ID4	0.480229102830402	1.78482622797998	11.9137680387757	9.28863068829684e-29	1.25284022224848e-27	54.4038188597251
WDR54	-0.253233195098917	1.39532831560903	-11.9115833062715	9.47720843690741e-29	1.27739137230515e-27	54.3838984217785
MYO5A	-0.60074445077674	3.34576528858893	-11.9114981850174	9.48463239931923e-29	1.27750853809766e-27	54.3831223236909
LOC388272	-0.173686074359326	0.531648548310484	-11.9113461877011	9.4979034438015e-29	1.27841255607522e-27	54.3817364864737
ST8SIA3	-0.103203340264554	0.188519998063484	-11.9112296267553	9.50809302053918e-29	1.27890084865637e-27	54.3806737471321
TMEFF2	-0.347998928360409	1.49452219447501	-11.9103036056798	9.58943184970976e-29	1.28895190862651e-27	54.3722309869452
FARSA	-0.227955556964942	0.745742431564283	-11.9097406948612	9.63921424520739e-29	1.29475041791242e-27	54.3670989622948
TAF1C	0.205092828646619	1.2642494601093	11.9082257574096	9.77447270466883e-29	1.31201427695589e-27	54.3532880082747
PLSCR4	0.401645684357404	1.00870636810331	11.906855783744	9.89841396757216e-29	1.32773632641419e-27	54.3407994243166
SLC12A4	0.164759858448186	0.587217613236139	11.905822830282	9.99289822642789e-29	1.33948821480798e-27	54.3313835986778
LOC51035	0.199515060080185	2.85668831607961	11.9055453834532	1.00184288553454e-28	1.34198748034833e-27	54.3288546227577
GARNL3	-0.311623959538895	1.83679257898413	-11.9033249575853	1.0225104774607e-28	1.368731401491e-27	54.3086161866926
TSGA14	-0.34331280420057	0.850468472756874	-11.8991599933513	1.06242889512569e-28	1.42119005943718e-27	54.2706593590019
hCG_1985469	-0.0836505553440918	0.230884754522004	-11.8984603526554	1.06928500736536e-28	1.42938030134094e-27	54.2642839741119
CXCL14	-0.468913536025353	2.46619698918616	-11.895900174797	1.09475090451678e-28	1.46241913153063e-27	54.240956389082
VTA1	-0.200308428104758	0.600893390876495	-11.8955411030263	1.09837050132325e-28	1.46624938841028e-27	54.2376848470065
SH3TC1	0.176661057770681	0.401729149494897	11.8947594491746	1.10629114266079e-28	1.47581207189998e-27	54.2305632954919
SCARA3	0.256691225082184	0.737887214086784	11.8915674754033	1.13923036584729e-28	1.51871407868424e-27	54.2014842070269
APLN	0.360690447591892	2.041760152502	11.885163886783	1.20828341117967e-28	1.60966805768228e-27	54.1431596503
C5orf33	0.304630649686165	2.34650402540823	11.8846681915169	1.21379927824716e-28	1.61591174405991e-27	54.1386455047873
SRPX	0.171679295821908	0.451931763658006	11.8814618765704	1.25008795194314e-28	1.66308629238033e-27	54.1094490002222
GIMAP4	0.331499336674788	1.05454768074568	11.8784161128802	1.28555887352412e-28	1.70910930729775e-27	54.0817183605589
CCDC85B	-0.209269762669253	1.05292291146792	-11.8732805698623	1.34764990348083e-28	1.79043603400419e-27	54.0349695921134
CPM	0.373066561409281	1.19768314767804	11.8726528975629	1.3554405766424e-28	1.79955973016079e-27	54.0292566416116
SLC16A4	0.189477024708846	0.637877915084944	11.8716105811794	1.36847695273571e-28	1.81482981178738e-27	54.0197700382997
HPCAL4	-0.56546316810345	2.96624298471908	-11.8715845257678	1.36880442448817e-28	1.81482981178738e-27	54.0195329016543
INPP5F	-0.517824840766418	3.46326688618386	-11.8700457625678	1.38828297343411e-28	1.83940415718768e-27	54.005528736424
PCSK2	-0.466119792001895	1.49152500007489	-11.868068315671	1.41372017851136e-28	1.8718346657056e-27	53.987533569482
EHD3	-0.346055280694466	1.9926360059314	-11.863850984781	1.46953048733774e-28	1.94440931420316e-27	53.9491603604595
SARS	-0.342512632871338	2.64143628285717	-11.8600844231854	1.52122626343402e-28	2.01144503896398e-27	53.914894838459
FCN3	0.259727189119468	1.09771852229359	11.8564284073687	1.57313486722999e-28	2.07867108897033e-27	53.8816405530378
SNRPD1	-0.18025322215339	0.650655898346452	-11.8503806080561	1.66289987694049e-28	2.19579394319581e-27	53.8266432026365
DGCR9	-0.178711721929763	0.531186110931265	-11.8488173493962	1.68692025298285e-28	2.22600377323194e-27	53.812429718615
LAPTM5	0.533797005106147	1.37562115664257	11.847796377963	1.70279415236799e-28	2.24543017791963e-27	53.8031473690818
MYO18A	0.340894573036791	2.3137017927304	11.8437319277622	1.76747503160405e-28	2.32914728640724e-27	53.7661989230095
PCDH11Y	-0.290350981236496	0.688034695223292	-11.8358743418711	1.89953147078268e-28	2.5014775922672e-27	53.6947877289998
C4orf16	-0.156716329866956	0.454934985000907	-11.8269361592209	2.06172137855642e-28	2.71323090263772e-27	53.6135867951045
TOR1A	-0.166897641605373	1.20187596202083	-11.8257376119559	2.08449277759635e-28	2.74134711439628e-27	53.6027008273335
DUSP1	0.774846190024958	3.38410083183105	11.8249027571381	2.10050204041153e-28	2.76053841993396e-27	53.5951184956358
GALNTL2	0.598151177631822	1.79096376963672	11.8228738324068	2.13992076108458e-28	2.81044849282605e-27	53.5766925620451
LOC345222	-0.0836096465619178	0.297594304960633	-11.821410913746	2.16879882976099e-28	2.84645718464927e-27	53.5634079375622
LINGO2	-0.268639061695024	1.36939871956377	-11.8186806593407	2.223735378626e-28	2.91659505581566e-27	53.5386171217644
TMEM38A	-0.284517658317673	1.07939842181509	-11.817699539763	2.24381327516106e-28	2.9409496121647e-27	53.5297092698848
ABBA-1	0.72671927084933	2.84545906466629	11.8160298217336	2.27839844005031e-28	2.98427322557665e-27	53.514550359324
LAT2	0.271338510254067	0.528489380591449	11.8146380109971	2.30763228655228e-28	3.02053413464768e-27	53.5019153729074
PAP2D	-0.257210091008036	0.934410417869654	-11.8134877026395	2.3320750877246e-28	3.05047942682903e-27	53.4914733716397
VDAC3	-0.536194333234107	2.0722707896233	-11.8108158299468	2.38984825622987e-28	3.12395322024951e-27	53.4672213788621
C1D	-0.272090387327038	1.78744211599957	-11.8106490045959	2.39350235164667e-28	3.12663276364569e-27	53.4657072402441
RTN4IP1	-0.17003062608664	0.716505805075445	-11.8068899134666	2.47733070402586e-28	3.23397022246912e-27	53.431592066036
TJP2	0.541048057840343	2.20906785258179	11.8054769485149	2.5095900415878e-28	3.2738895522454e-27	53.4187703862058
PEF1	-0.193398735778193	2.15991992002317	-11.8051321390907	2.51752561417102e-28	3.28204509834069e-27	53.4156416045373
C3orf19	0.142172371082769	1.1810635887344	11.8024994575757	2.57894401756549e-28	3.35986757368659e-27	53.3917544201945
PAIP2	-0.493103437140977	1.73184899479128	-11.8018796805256	2.59361841702951e-28	3.37672831983334e-27	53.3861313966565
FAM98A	-0.369333741294415	1.64102882190033	-11.798636375783	2.67177572085521e-28	3.47616213614606e-27	53.3567086050317
KIAA1843	-0.35478265378562	0.880406003080988	-11.7983018730912	2.67996871756465e-28	3.48449568414509e-27	53.3536742928468
ADH1B	0.255922048703334	0.289401986304364	11.7981088660926	2.68470742039077e-28	3.48832984156108e-27	53.3519235253715
LRRTM3	-0.0615309225712546	0.207237487848022	-11.7957233777145	2.74396883382947e-28	3.56295486817697e-27	53.3302860223971
TPD52L2	0.310058410004065	3.35037692048625	11.7946604546861	2.77079197435166e-28	3.59538852064673e-27	53.3206455694994
C1orf64	0.340470422734066	0.772805914956392	11.7932026435264	2.80800504245575e-28	3.64125204773537e-27	53.3074243391143
CTDSP2	0.507674701132566	2.40538622540188	11.7929787325833	2.81376463791307e-28	3.64629473357219e-27	53.3053937164571
IMPA2	0.222378799338155	0.672749945842125	11.7914341522824	2.85381695419661e-28	3.69574036128185e-27	53.2913866612311
LZTFL1	-0.302695506458466	1.24920102010893	-11.7862276259769	2.99305258104081e-28	3.87347907068296e-27	53.2441784705828
MRPS35	-0.236322826693033	1.85186516704566	-11.7854261747444	3.01507764231662e-28	3.8993937125913e-27	53.2369126163756
ZNRF3	0.372538754903812	1.4737978934762	11.7823476655044	3.10118953132335e-28	4.00810238497958e-27	53.2090057253477
CMTM6	0.23592778331254	0.820638482716895	11.7782145859504	3.2206601088079e-28	4.1597525195935e-27	53.1715452737677
CFC1	-0.320909610397994	0.803061625755834	-11.7777881176885	3.23324527987757e-28	4.17324175528569e-27	53.1676803532118
ZBTB40	0.213514120017663	1.22574488025312	11.7767655685746	3.26362062134079e-28	4.20966021905572e-27	53.1584136852385
CSPG5	-0.299673608867443	1.49476555637653	-11.7728620945762	3.38220914836176e-28	4.35973917338431e-27	53.1230431488426
CAMLG	-0.313726270745684	1.54065222140121	-11.7711180031579	3.43657172279712e-28	4.42688584780673e-27	53.1072414668851
NOTCH1	0.382225255769067	1.44639056186819	11.7677150719268	3.54515528082088e-28	4.56374348898276e-27	53.0764141363653
SGEF	0.269681867750036	0.994002766606868	11.7629201727373	3.70397295531431e-28	4.76504507584659e-27	53.0329850766627
SOCS4	0.18427708172682	0.850159696647042	11.7619629977277	3.73651440365589e-28	4.80373784480562e-27	53.0243167580588
TRIM32	-0.183121877282284	0.967929990151288	-11.761175704028	3.76349344389962e-28	4.8352331721558e-27	53.0171871958101
NAPB	-0.840762846151335	3.93987847067955	-11.7609843863744	3.77007875363382e-28	4.84050295838755e-27	53.0154547033273
ZNHIT3	-0.232996009420973	2.1495341976923	-11.755213606379	3.97419456510673e-28	5.09921343475511e-27	52.9632041077804
TMEM47	0.373461760631844	1.70186830915848	11.754884488724	3.98616157835952e-28	5.11120323435704e-27	52.9602245835846
CABYR	-0.182775460151788	0.46510461882918	-11.7544539821703	4.00186932672779e-28	5.12797062313771e-27	52.9563272470787
PEX19	-0.207418136501681	1.60204678016179	-11.7529852435201	4.05592366168529e-28	5.19382077307794e-27	52.9430314719399
EBP	-0.221688263537591	1.34558069854978	-11.7437286826001	4.41371294924019e-28	5.6482774379968e-27	52.8592570520936
NPTN	-0.580942084676224	4.29972123462777	-11.7407006063583	4.53744130893109e-28	5.80280387867893e-27	52.8318598968853
LOC256273	-0.163278787109568	0.4091130281587	-11.7402760371131	4.55506304614093e-28	5.8215199192975e-27	52.828018823809
PSEN2	-0.180644217233503	1.07509761688812	-11.7394805960368	4.588261318314e-28	5.86010570733551e-27	52.8208226803376
NT5C3L	-0.261824006136946	2.89703805704355	-11.7367022829903	4.70611642551822e-28	6.00522641174196e-27	52.7956900977676
MAPK9	-0.571780877333192	2.64203517969474	-11.7366573222008	4.70804820787158e-28	6.00522641174196e-27	52.7952834096046
KIAA1279	-0.209220032029743	1.52524699971895	-11.7340935463558	4.81951849167406e-28	6.14338884255902e-27	52.7720944393777
GFM1	-0.180108353217703	1.39627359160397	-11.7334920040808	4.84605099985125e-28	6.17317215601966e-27	52.7666539774149
HMG20B	0.472052057509501	1.64367448872844	11.7322929182354	4.89937403225117e-28	6.23702154726161e-27	52.7558096701803
FAHD1	-0.201419562301221	0.842705779358344	-11.723510070796	5.30815791723194e-28	6.75300246781009e-27	52.6763975960025
KCNJ9	-0.203600191229839	0.430373384120507	-11.722521471593	5.3562449260902e-28	6.80973343832341e-27	52.6674609787115
RHOA	0.296303915002581	3.98484225954984	11.7198677315721	5.48748116219653e-28	6.97203441011802e-27	52.6434740519621
PCMT1	-0.629080394783746	2.43949013731318	-11.7176095564897	5.60167175431086e-28	7.11248094407287e-27	52.6230649274132
AKAP6	-0.166577346491908	0.535742094307418	-11.7172693415522	5.61907936069503e-28	7.12993858984025e-27	52.6199902895967
GRIK2	-0.304817539272037	1.32500993907016	-11.7164995406438	5.65866631550073e-28	7.17549814502988e-27	52.6130335167942
KLHL24	0.22578366646016	1.45800917026385	11.7161178148588	5.67839933463442e-28	7.19583894876624e-27	52.6095839123976
MTX2	-0.312002943499096	1.61816345258838	-11.7159171849049	5.68879818040791e-28	7.20433245848928e-27	52.6077708710875
ARMCX5	-0.161460000488326	0.41763108029253	-11.7153263083963	5.71953409310379e-28	7.2385532126359e-27	52.6024313700852
ASB13	-0.210522322991253	1.32157913490767	-11.714519400082	5.76177450299557e-28	7.28728001709174e-27	52.5951399176362
TCF3	0.252620082574845	1.11510479151969	11.7136721243284	5.80646220084652e-28	7.33903685437734e-27	52.5874839875637
HBS1L	-0.328946249904848	1.30385578894472	-11.7081268411374	6.10757224636636e-28	7.71461977198188e-27	52.5373845985739
TMEM14A	-0.460397520417277	2.02623584314722	-11.7079726210463	6.11616483083559e-28	7.71782820191308e-27	52.5359914669909
LZTR1	0.323006001657948	1.98846045015149	11.7079391356481	6.11803210464634e-28	7.71782820191308e-27	52.535688981355
PRKCB1	-0.501709173910089	3.89881495661741	-11.7063130312358	6.20939579648758e-28	7.82801578742192e-27	52.5210003625401
PCDH10	-0.143245177708019	0.272303317730771	-11.7060596579709	6.22375346364131e-28	7.84104427966187e-27	52.5187117390985
SLC9A3R1	0.393989304896811	2.33243273263071	11.7033418122594	6.37985613372015e-28	8.0325191244319e-27	52.4941641784176
GPR146	0.236700775330542	0.555309312089986	11.7025460010301	6.42629749709204e-28	8.08576747697379e-27	52.4869770052722
LTBP3	0.518578465782061	2.67309544738857	11.7004947819953	6.54755773120099e-28	8.23302581813595e-27	52.4684531530105
TADA1L	-0.221782674834455	1.0019204713854	-11.7003104572116	6.55856515625103e-28	8.24154963864169e-27	52.4667886660209
RPL39L	-0.123693743418741	0.547458348594069	-11.692973066988	7.01201776079858e-28	8.80568467512656e-27	52.4005422773622
TUBB3	-0.628147462594967	3.40669780648008	-11.6908297721027	7.15026648068845e-28	8.97351537080605e-27	52.3811955924366
MORC4	0.0866134351315491	0.293807099190743	11.689459743025	7.24005473512682e-28	9.08035178813525e-27	52.3688298888811
SUMO3	-0.313736105601736	1.54530135925319	-11.6879935509375	7.33738828630528e-28	9.19650789068102e-27	52.3555971061694
CAMKK2	-0.38418329630707	1.09934802654257	-11.6864644502894	7.44028517458282e-28	9.31948316533542e-27	52.3417975211832
PDE1A	-0.542907224151341	1.49978926582023	-11.681469038797	7.78655008623271e-28	9.74694034557967e-27	52.2967225909275
CDC37L1	-0.245036559587835	0.781467382219776	-11.6805476082433	7.85215018322362e-28	9.82274756553456e-27	52.2884094263916
TGFBR3	0.225557725502696	0.499992945470098	11.6783172032501	8.01322649703602e-28	1.00178181159225e-26	52.2682881510688
ALOX5AP	0.399231298145774	0.746374161936573	11.677291066854	8.08843253767595e-28	1.01053557794426e-26	52.2590317150765
USP11	-0.522818153081069	3.72202980701818	-11.6762526649476	8.16525243975167e-28	1.01886453271257e-26	52.2496650882121
GALM	0.158701487572407	0.515825704256629	11.676248612977	8.1655536177375e-28	1.01886453271257e-26	52.2496285393853
COX5A	-0.402494102994913	2.4636106395249	-11.6749235871356	8.26463630682146e-28	1.03056789264204e-26	52.2376771608931
CPNE6	-0.297936662794217	1.15962792168461	-11.674827939362	8.27183476822942e-28	1.0308060078823e-26	52.2368144722448
FTSJ3	0.195537485015127	1.13535393523912	11.6715034220602	8.52595285546593e-28	1.06179438436442e-26	52.2068316122597
SLC12A7	0.421136337588202	1.73321533308434	11.6702286160981	8.6254432172201e-28	1.07349864817126e-26	52.1953357437642
BDH1	-0.222589301389489	1.14458525383439	-11.662169576032	9.28168552080829e-28	1.15443555073742e-26	52.1226773069163
ADSS	-0.336720140180055	0.75436853474239	-11.6612990901679	9.35547591486673e-28	1.16287133661194e-26	52.1148308509682
ZNF365	-0.604475713466447	2.35370860318977	-11.6542654869173	9.97352219792104e-28	1.23890342662512e-26	52.0514425474967
DLAT	-0.2190741066191	0.746856005855542	-11.6521689613959	1.01654844710398e-27	1.26194453720106e-26	52.03255227173
SLC3A2	0.399144028838882	2.16128557751814	11.6514960871391	1.02278700829684e-27	1.26888089062415e-26	52.0264898827961
ELL	0.462127904719371	1.93614678616353	11.64802997431	1.05553169259348e-27	1.30867129062639e-26	51.9952643165995
MED10	-0.233989546182414	2.43996228519455	-11.6423421389277	1.11154021393458e-27	1.37723577683313e-26	51.9440346971544
LOC440248	0.568980406572201	2.46602211956424	11.6421429801761	1.1135540279363e-27	1.37885438402024e-26	51.9422411478178
NOLC1	-0.273964580681891	0.779207845052493	-11.6409524067236	1.12566857000274e-27	1.39297018599069e-26	51.9315196388246
ZBTB1	0.22551250900989	0.805851323654957	11.6370411926791	1.166397190505e-27	1.44245439358772e-26	51.8963020911763
LTBR	0.345345970374942	0.711274753557438	11.6344182693454	1.1945284210762e-27	1.47630684380312e-26	51.8726882714721
BRUNOL5	-0.463904794927856	2.53642259710033	-11.6342823104622	1.19600486207908e-27	1.47719485183278e-26	51.8714643318798
CAMKV	-0.486814608955897	2.60994743520927	-11.6316330770437	1.22513924223094e-27	1.51222063528062e-26	51.8476167642124
PLOD3	0.416673804430024	1.70043597211313	11.6314665486676	1.22699401159533e-27	1.51355147379703e-26	51.8461178276173
LEO1	-0.12831519579781	0.573674295661436	-11.6273636625435	1.27358420929301e-27	1.57002885762939e-26	51.8091911089946
NAT12	-0.224277690206738	1.27220110883391	-11.6245581976938	1.30645064210068e-27	1.60952737133642e-26	51.7839455355187
C3AR1	0.216186673939844	0.331021678553245	11.6220985808276	1.33595881881588e-27	1.64484127471393e-26	51.7618149020626
ATP2A2	-0.7823693828853	3.09818569541568	-11.616703794496	1.40302299678573e-27	1.72632059389861e-26	51.713283819346
H2AFX	0.321836973317303	2.05466405121906	11.6165460058598	1.40503412540927e-27	1.7277044229796e-26	51.7118645513555
KLK6	0.723849201342755	3.85645896831233	11.6160333014987	1.41158872930136e-27	1.73466988235079e-26	51.7072529813513
SPAG7	-0.157759579178577	1.67069573371272	-11.6117030476676	1.46817580968827e-27	1.80307161504879e-26	51.6683085507575
SH3BP4	0.298359759706761	1.10106637553175	11.6116001262363	1.46954787576004e-27	1.80362015734025e-26	51.6673830170762
FOXF1	0.257660988479942	0.576229098580387	11.6077210407193	1.52220146207045e-27	1.86706774674342e-26	51.6325031524995
ARS2	0.287708933094735	2.55535148706912	11.6075116783318	1.52509607505755e-27	1.86944166684727e-26	51.630620795401
PI4KA	-0.497869984549935	4.14278257454317	-11.6073687340853	1.52707554602994e-27	1.87069153941694e-26	51.6293356081571
RGMA	0.405304673375631	2.70175081005971	11.6052997027355	1.55601510553266e-27	1.90494562856982e-26	51.6107342771709
SLC8A2	-0.360462635738994	2.77841382456013	-11.6034487164569	1.58236692724965e-27	1.93599067244794e-26	51.5940947963108
KIAA1622	-0.328007563250499	0.821081962334929	-11.6018950603408	1.60482817681972e-27	1.96223972184544e-26	51.5801292994421
CCDC41	-0.0861693222312542	0.36211439161741	-11.5962315520632	1.68942455915966e-27	2.06438148326156e-26	51.5292299037445
CSNK2A2	0.179354576026672	1.28677876689158	11.5949736635773	1.70880776218808e-27	2.08675835119334e-26	51.5179267969816
ZDHHC23	-0.267958500700937	1.06023933314146	-11.5933657437407	1.73390719466346e-27	2.11608335779529e-26	51.5034793701934
USP52	0.282888903048225	1.5466395803942	11.5908453704242	1.77398992497241e-27	2.16364603490064e-26	51.4808356198164
SSPN	0.307590942890704	1.03326302439322	11.5889131886611	1.80534142353977e-27	2.20050683832333e-26	51.4634781877513
MAPK10	-0.312613373161593	3.37116211177575	-11.5881363260812	1.81810158038734e-27	2.21467498760933e-26	51.4564998223369
TBPL1	-0.289399905507037	1.05604304927393	-11.5866020182613	1.84356714871025e-27	2.24429255017882e-26	51.4427182707107
PRICKLE1	-0.311428056987921	1.38106602689294	-11.5846421804089	1.87661217591682e-27	2.28178508269665e-26	51.4251159618863
EFNA4	0.0878616201011767	0.182536277480603	11.5846366198562	1.87670676632259e-27	2.28178508269665e-26	51.4250660220479
NCF4	0.160202151149983	0.324187417470549	11.5809953727659	1.93967762748548e-27	2.3568776159409e-26	51.3923664853865
FAM79A	-0.39087150935926	3.60799340906456	-11.5797354311563	1.961952695519e-27	2.38245844458974e-26	51.3810531372618
ELOVL5	0.40092252640026	2.87184642420225	11.5780319788984	1.99247393053268e-27	2.4180147513127e-26	51.3657584704171
NAP1L5	-0.86261652561053	3.10435394335603	-11.5769567734711	2.01198138414898e-27	2.44016908382474e-26	51.3561052387117
FAM69B	-0.227186462194741	1.47751471421938	-11.5759871464623	2.02973620500716e-27	2.46017155693965e-26	51.3474003182349
C20orf141	0.643085565946269	1.4271773726046	11.5675126275113	2.19169878615252e-27	2.65482966700513e-26	51.2713366476825
MT1G	1.07448353852691	4.09977618705074	11.5663433981083	2.2150316020427e-27	2.68142645489516e-26	51.2608445595896
DACH2	-0.323758829327192	1.05434306651302	-11.56477014181	2.24681747871337e-27	2.71821680075255e-26	51.2467278586408
RTN4RL1	-0.197951816050469	0.638421530829227	-11.5609462141586	2.3259801932505e-27	2.8122428018891e-26	51.2124204938159
STXBP1	-0.661455174308962	5.02951802626879	-11.5583349525675	2.38162663701659e-27	2.87773733139823e-26	51.1889964851895
ITGB5	0.267089321289101	0.926098053708082	11.5538029306854	2.48136661268747e-27	2.99639623799745e-26	51.14834947815
NXPH3	-0.250469191585486	0.784488225160065	-11.5519926287624	2.52235915178013e-27	3.04401113734952e-26	51.1321156250847
AKR1C3	0.350586394290581	0.897469614212959	11.5514039324213	2.53583423208951e-27	3.05837928115251e-26	51.1268368036962
PPP1R1B	0.650090488909162	3.18838006265348	11.5504449856226	2.55793773815072e-27	3.08312965470362e-26	51.1182382771821
MCTS1	-0.288003317475721	0.989515462822507	-11.5496093477743	2.57735521864589e-27	3.10461391912289e-26	51.1107457394337
MGST2	0.225655641349739	1.33418489463188	11.5419917203896	2.76126394978606e-27	3.32409106740767e-26	51.0424580365199
B4GALNT4	0.415857956262757	3.5231412913114	11.5410084243959	2.78593531142382e-27	3.35172093948458e-26	51.0336451659605
C20orf116	-0.156162902923494	0.754445391924519	-11.5387094716984	2.84447615920166e-27	3.42003950295128e-26	51.013042239164
FAM130A1	-0.215358071318795	1.50569300094903	-11.5351632009718	2.9371873909548e-27	3.52933306101782e-26	50.9812654676344
MYH10	-0.319685723952151	1.77907139135388	-11.5339506761894	2.96957149139455e-27	3.56604734240788e-26	50.970401741153
SAE1	-0.286120650487562	1.89896524979866	-11.5336417634964	2.9778785460468e-27	3.57382098906724e-26	50.9676341109429
LILRA2	0.180890975978075	0.309450832282407	11.5321016906004	3.01963924153351e-27	3.62170885030696e-26	50.9538368057184
DDT	-0.259147612507868	2.81971117591648	-11.5318470236643	3.02660071778516e-27	3.62782582962071e-26	50.9515553775125
MVP	0.381389964720416	1.371993893512	11.5296575435739	3.08711398769729e-27	3.69808553289614e-26	50.9319421212925
SAMM50	-0.180880837679978	1.67338803720417	-11.5295170728722	3.09103717516208e-27	3.70051072137033e-26	50.9306838621331
SNAPC2	0.45403452208263	2.166904092332	11.5261338361998	3.18703999909168e-27	3.81310064961921e-26	50.9003812627067
THOC2	0.151487425025294	1.06451640007314	11.5245901236146	3.23182432774976e-27	3.86431019311919e-26	50.8865563493969
NIF3L1	-0.229942448664775	1.52938483199083	-11.5242397988998	3.24207436448363e-27	3.87418941531489e-26	50.8834191152627
MORF4	-0.353190193131712	1.48500313127774	-11.5146344249599	3.53606921074487e-27	4.22291598758686e-26	50.7974215430584
MGC4655	0.272044868475031	1.25655522255522	11.5132114438202	3.58182213245209e-27	4.27493651938097e-26	50.7846848848975
C14orf112	-0.265599751644632	1.56194879258393	-11.5106118499751	3.66693241389563e-27	4.37199388420972e-26	50.7614189953993
C12orf32	-0.166278071685162	0.739863256106593	-11.5105908054253	3.66762955396762e-27	4.37199388420972e-26	50.7612306624495
PSMD7	-0.290441801290264	1.94113837420264	-11.5054985002619	3.84025680109395e-27	4.57497585900496e-26	50.7156639787534
FAM20B	-0.198321578295531	1.93187850646305	-11.500895924761	4.00322451329703e-27	4.76620927087105e-26	50.6744891215729
WIPI1	0.190015652214975	0.868802200380583	11.5005364172828	4.01623987497788e-27	4.77878602950665e-26	50.6712733369108
MAPK4	0.388686213049259	1.97466913435668	11.495421285808	4.20605005361198e-27	5.00158118028661e-26	50.6255246893158
DMN	0.413433864848819	2.245496042131	11.4945630394507	4.2387604171608e-27	5.03740491039415e-26	50.6178498271691
ACTN2	-0.192134676759849	0.274959523565476	-11.4941629457005	4.25409555841395e-27	5.05254859436245e-26	50.6142721006659
PIK3CB	-0.262128282976527	0.547146534393394	-11.4920347277509	4.33660008953596e-27	5.14740168971107e-26	50.5952422729471
NRXN3	-0.518466998294364	2.30930988246945	-11.4904886128145	4.39753462835538e-27	5.21655203327124e-26	50.5814186512697
ZNF533	-0.298850296013031	1.16367741492426	-11.4883514681294	4.48316715372053e-27	5.31489828625384e-26	50.5623124130013
C6orf114	-0.0974789384410122	0.23046609323021	-11.4811118468003	4.78576484243146e-27	5.67018582243095e-26	50.4976043689876
YWHAB	-0.660498833650824	4.95213915664107	-11.478230335705	4.91178145376376e-27	5.81595507496086e-26	50.4718556315443
TRIM21	0.165509545340918	0.531729808687106	11.4779099613785	4.92599463832748e-27	5.82924319981801e-26	50.4689930389326
PIGX	-0.204227065247139	0.8953541881625	-11.4765127640537	4.98846013105653e-27	5.89958057975072e-26	50.4565093928578
STYK1	-0.317877864523511	0.47341073111675	-11.4677729819475	5.39747217793054e-27	6.37942587919141e-26	50.3784406494196
GPRC5C	0.300315333012059	0.947370066894548	11.4671830004902	5.4262549384553e-27	6.40955810609054e-26	50.3731717939788
ESAM	0.368291390290496	1.13087085265488	11.464424337912	5.56287776611903e-27	6.56695867120895e-26	50.3485374463347
C11orf73	-0.214696257540278	1.05237901059693	-11.4634192631121	5.61349998795893e-27	6.62270670492249e-26	50.3395631372472
RGS1	0.824039658769221	1.22330913181116	11.4596775318141	5.80601955428831e-27	6.84569395723407e-26	50.3061570999337
TUBA1C	-0.579136555969976	5.40752782306904	-11.4507741596906	6.29093082594794e-27	7.4129529502857e-26	50.2266926561204
FCGR2A	0.307656779620772	0.480265292596236	11.4441319362748	6.67873843017966e-27	7.86517293076747e-26	50.1674319527873
SLC1A3	0.685861512754816	4.92746785476409	11.4438678347041	6.69464013348036e-27	7.87913865951282e-26	50.1650760849321
RPA3	-0.265444625404023	1.02854773326534	-11.4424950069535	6.77790752793511e-27	7.9723245455314e-26	50.1528305266225
TIPARP	0.326305158630478	1.16645951645631	11.4401590812212	6.92196498601655e-27	8.13685751371909e-26	50.131996072018
GSN	0.685141405874682	4.00360750403404	11.4395874891045	6.95767660242546e-27	8.1739069910351e-26	50.126898323457
PMM1	-0.201384145531013	1.53907046135896	-11.434392228077	7.29078237397602e-27	8.5600812330598e-26	50.0805708959775
FOXO4	0.415116927089177	1.3870457350814	11.431861758388	7.45872680166994e-27	8.7519918943135e-26	50.0580103455602
RCN2	-0.417090877773842	2.21363550230554	-11.423861107006	8.01545279020046e-27	9.39958934302088e-26	49.9866985032013
M6PRBP1	0.314493353073532	0.967417802042952	11.4216038094568	8.17987203542616e-27	9.58663295071893e-26	49.9665837043654
PRKRA	-0.258087621299899	1.88350536784498	-11.4208019776185	8.23908053530722e-27	9.65022113179914e-26	49.9594391108607
LOC150568	-0.155166446082422	0.498229803953736	-11.4201605844982	8.28674870693936e-27	9.70022416205694e-26	49.9537242835038
METAP2	0.225686965733899	2.31436982871501	11.4194735611091	8.33811242441617e-27	9.75449046529839e-26	49.9476030893587
NWD1	0.346487464072214	0.866862489429785	11.4125912123533	8.87045610506504e-27	1.03710371618307e-25	49.8862946255083
VWF	0.398073739892223	1.18011864048836	11.4111652660021	8.98490944786848e-27	1.04985542649255e-25	49.8735947892912
ERICH1	-0.13370081484047	0.607906564586707	-11.4110674197444	8.99281669890261e-27	1.05014977508455e-25	49.8727233786593
MORF4L2	-0.58951099503995	3.3485252408471	-11.405082672789	9.48985375871e-27	1.10752844166023e-25	49.8194317082239
TSPYL4	-0.488650212185384	4.08141332388388	-11.4022727238736	9.73255621022254e-27	1.13517367167706e-25	49.7944157126959
NTHL1	-0.132317375728771	0.726646949646666	-11.4020109700272	9.7554764788123e-27	1.13716648667495e-25	49.792085586047
HADHA	0.271623504345615	2.42306481511419	11.3987853165615	1.0042374579406e-26	1.16990962673415e-25	49.7633733653461
TSSC1	-0.247506646423329	0.922684316532703	-11.3969440059144	1.02098920223828e-26	1.18871442960717e-25	49.7469855218107
UNG	0.289623371534473	1.3429481711009	11.3965449829604	1.02465588609625e-26	1.19227123701587e-25	49.7434343752754
HAS1	-0.16508088637021	0.446620139622037	-11.3963743499604	1.02622785437518e-26	1.193387880774e-25	49.7419158304049
FAM109B	0.0966672363245	0.336318466235239	11.3957659244345	1.03185256670558e-26	1.19921326923625e-25	49.7365012641688
NFKB1	0.21321894213023	1.03682498836148	11.3916109242644	1.07109268344722e-26	1.24407606676914e-25	49.6995289895925
PFTK1	-0.420379952633971	2.67313872696821	-11.3894391424729	1.09219018659139e-26	1.26782529700215e-25	49.680206931626
BASP1	-0.748722426401899	5.91005146602037	-11.388960529599	1.09689490755693e-26	1.27252867549313e-25	49.6759490547448
PDCD2L	-0.110861380610997	0.668726258860142	-11.3885052380881	1.10138908756427e-26	1.27698235078094e-25	49.6718987449504
STK39	-0.242729694222184	2.33350589240392	-11.3872627521332	1.11374706232065e-26	1.29054282072708e-25	49.6608459545458
IRF2BP2	0.321401940334994	1.9989051785429	11.3861650229099	1.12477995458085e-26	1.30255266279149e-25	49.6510814430446
SERTAD4	-0.132717756776879	0.37216143276076	-11.3826607382522	1.16073287797423e-26	1.34338977385497e-25	49.6199137114518
TBC1D7	-0.256486398870981	0.62209922446157	-11.3812886984308	1.17511895154351e-26	1.35923254395152e-25	49.6077120186589
CTB-1048E9.5	-0.125973879629713	0.37701082463228	-11.3770748194024	1.22042024538613e-26	1.41079422197958e-25	49.5702427410898
CACNB4	-0.291934034477658	0.855847763973746	-11.3768571772576	1.22280661157004e-26	1.41271492943094e-25	49.5683077073457
MSH2	-0.281608349827239	1.73841485364992	-11.3749331993211	1.24410520006044e-26	1.43646980741576e-25	49.5512027274756
ATP5L	-0.345600112127864	1.79312351238769	-11.3748620953582	1.24489935710451e-26	1.43653572942374e-25	49.5505706143689
C22orf9	0.470785078154468	3.71311612100348	11.3725788962	1.27067010638325e-26	1.46540593925501e-25	49.5302741954735
UGP2	-0.539290462084102	2.66229806344756	-11.3718284753358	1.27925551491343e-26	1.474434653203e-25	49.5236038576628
MRPL3	-0.191343036727954	1.39768850048781	-11.3712054988237	1.28642667029321e-26	1.48182362907888e-25	49.5180665354368
NNT	-0.19133912741563	0.417909543769858	-11.3685794800492	1.31709716676621e-26	1.51625657296358e-25	49.4947270692464
DCN	0.630771967423749	2.03114070281147	11.3660198800938	1.34769161869602e-26	1.55056137239584e-25	49.4719808483874
DNM2	0.326305290126801	1.95295811917062	11.3646586870044	1.36424855548003e-26	1.56868462220094e-25	49.4598856057826
ADIPOR2	0.451001794064637	1.79563579559542	11.3630789637675	1.38371737502975e-26	1.59013276175294e-25	49.4458495815942
KIF3C	-0.320020788963488	1.3446714551314	-11.3598862025864	1.42391319716994e-26	1.63536053110443e-25	49.41748489446
TXNL4A	-0.129530863399573	0.466538004902119	-11.3567870083387	1.4640413329635e-26	1.68045733683502e-25	49.3899557713441
FLJ39534	0.0535161742161531	0.217401420317227	11.3549691626576	1.48809993569124e-26	1.70706696566346e-25	49.3738104223008
HLA-DMB	0.417108754105099	0.914986924629101	11.3512329048308	1.53878966865505e-26	1.76417709659335e-25	49.3406311246358
BRF2	-0.162888189280768	1.08715077602436	-11.3499528481389	1.55654818433137e-26	1.78348760215276e-25	49.3292651869081
GPR26	-0.363539773192845	1.10616006332059	-11.3472646917795	1.59450780268118e-26	1.82590817122539e-25	49.3053987474902
FBXL16	-0.616961479411128	5.89916546037113	-11.3466774554356	1.60292195732804e-26	1.83446558710061e-25	49.3001854733828
DMRTC1	-0.307029243303991	0.907768705707433	-11.3438173828678	1.64453774522556e-26	1.88098830131726e-25	49.2747969560869
MAGI1	-0.077866788015147	0.194007106467894	-11.3421298090731	1.6695952233029e-26	1.90852849866121e-25	49.2598182681511
RIN3	0.203331780665409	0.490576905225662	11.3346706037382	1.78497812148457e-26	2.0392276428918e-25	49.1936264427373
LBR	0.231273599154142	0.976947960846881	11.3334486404116	1.80462184871575e-26	2.06046161871529e-25	49.1827852829531
LOC441666///LOC283027	-0.0572658361053587	0.127535919076383	-11.3320072774473	1.8280690779973e-26	2.08601090926038e-25	49.1699984789897
FGF7	-0.143962470946375	0.299726049512352	-11.331020674406	1.84429297227116e-26	2.10329257048361e-25	49.1612465311022
GNG11	0.47271274091873	1.94006954659419	11.3280804281738	1.89349713404759e-26	2.15814380950804e-25	49.1351667883492
CHPT1	0.297540777206896	2.24584134203048	11.3278136063883	1.89802641334101e-26	2.16204177650592e-25	49.1328002909764
MGST1	0.589814040011347	2.08813504481533	11.3233165901159	1.9760044942939e-26	2.24955184543155e-25	49.0929200849704
TIMM23	-0.203581596157978	0.743897985435911	-11.3212531073161	2.01284367469763e-26	2.29015313601033e-25	49.0746238213878
B3GNT4	-0.122324512274813	0.372314565791543	-11.31747832515	2.08201099437156e-26	2.36746757761387e-25	49.0411588939721
CACNA1E	-0.248345490456627	0.637836312456414	-11.3155248636486	2.11872826987155e-26	2.4078142262272e-25	49.0238431780361
COG1	-0.229892313625942	1.38678126553738	-11.313486532608	2.15772741533473e-26	2.45070555506258e-25	49.0057769781623
GRINL1A	0.230633301703072	1.11493876284861	11.3127977807416	2.17106593608237e-26	2.46441905033462e-25	48.9996728288012
SLC45A1	-0.171960817207384	0.66454611413001	-11.3087020017073	2.2520965744016e-26	2.55491049098296e-25	48.9633778371688
BLCAP	-0.416252780671601	2.96371034855523	-11.3065768987107	2.29531744845315e-26	2.60242798547713e-25	48.9445490525412
CSNK2A1	-0.198729861621132	0.589402875512344	-11.3032655052192	2.36431519364359e-26	2.67909901884381e-25	48.9152135359862
C8orf46	-0.290865927547158	2.68276840555695	-11.3009370365952	2.41406361207575e-26	2.73388145260641e-25	48.8945886416446
PFDN1	-0.247222778442618	2.02683537620331	-11.3002447562784	2.42905415601986e-26	2.7492604820457e-25	48.8884570910623
C12orf62	-0.228820895776142	2.12912247294184	-11.296979269046	2.50102229985331e-26	2.82907281625891e-25	48.859537439611
ANKFY1	0.239017122746143	1.80966631256115	11.2967913628827	2.50522749413851e-26	2.83218583879116e-25	48.8578734587554
WDR23	-0.144689227267667	0.631088551099374	-11.2962771672564	2.5167707759623e-26	2.84358622744957e-25	48.8533201405816
CROCC	0.220439843922457	1.26483110152161	11.2925648881101	2.6016928033991e-26	2.93783271948137e-25	48.8204505719896
PTPRC	0.337318395737653	0.79897035388169	11.2909492227712	2.63953706884672e-26	2.97884061793993e-25	48.8061469353245
RANBP6	-0.18660191096935	0.325699032020539	-11.2896841962227	2.66954990653614e-26	3.01096803694382e-25	48.7949483501359
HNRPF	0.313949268905984	1.74943786334689	11.2883412443124	2.70178297307452e-26	3.04556102632865e-25	48.7830607164404
C10orf83	-0.229426164286646	1.15035494679835	-11.2854442121433	2.77264056621786e-26	3.12362801361769e-25	48.7574193116965
CYP2J2	0.277803056598462	1.03561308139556	11.2822317588353	2.85337550320922e-26	3.21272608651345e-25	48.7289905235415
MYOT	0.277660057651786	0.549281906886043	11.2809278243857	2.88680900440057e-26	3.24849350437454e-25	48.7174525975448
APBA3	0.156710133837405	1.01279656592357	11.2786673679888	2.94569381736893e-26	3.3128431910283e-25	48.6974526427206
PDS5A	0.241481950690563	1.78575051431093	11.2767553989114	2.99643193928064e-26	3.36796185101382e-25	48.680537800637
LASS5	0.229659339974742	2.3440617103873	11.2738554255572	3.07505233824909e-26	3.45433833270748e-25	48.6548853860232
NBPF11	0.423417189917903	3.40796422522048	11.2728070670866	3.10397612236565e-26	3.48482111894623e-25	48.6456128041231
LNX1	-0.313997961377385	0.856738674093807	-11.2693975881612	3.19992598639113e-26	3.59047538714814e-25	48.6154598486568
NUDT11	-0.360808343918405	1.11347077243245	-11.2691356798169	3.20741747560218e-26	3.59681050629957e-25	48.6131437831014
C1orf66	0.137141610183609	0.712799850459842	11.2680245230972	3.23939486861429e-26	3.63058113796967e-25	48.6033181231524
DNAJB6	-0.512428115743536	2.6788433063529	-11.267539214229	3.25346060283821e-26	3.64424983616763e-25	48.5990268408917
PAK6	-0.289224257073686	1.53977498031388	-11.2667673271055	3.27595747668658e-26	3.6673412533384e-25	48.5922017440089
ZNF692	0.24286084393461	1.43085188639607	11.2664282431917	3.28588901687407e-26	3.67634770027989e-25	48.5892036172577
CAPS	0.22279635861032	0.424229648639201	11.264958917047	3.32927172231961e-26	3.7227484720602e-25	48.5762126613031
SIRT3	-0.193612597355983	1.51897300261666	-11.2644125609135	3.34554807515225e-26	3.73880343949068e-25	48.5713823341687
CNN3	0.49609259908149	1.89742049833639	11.263130449094	3.38405452827317e-26	3.77966892584779e-25	48.5600477263228
HACE1	-0.175920748001246	0.667142179183896	-11.262678212387	3.39774171670918e-26	3.79278270668167e-25	48.5560498688052
LOC654346	0.343152444954857	1.06945512700147	11.2616741706579	3.42832669120935e-26	3.82473309740528e-25	48.5471742788478
AQP11	-0.271378775232021	0.575038309914308	-11.260928463611	3.45121935017212e-26	3.84807008780633e-25	48.5405826242036
DARC	0.531672321270094	1.29168360409451	11.2595677631882	3.49338432103529e-26	3.89285651326345e-25	48.5285553969575
PRR14	0.251928204536123	1.41673195950236	11.2527707463338	3.71180306501215e-26	4.1338880992621e-25	48.4684890195797
PSMA4	-0.251454322461126	1.66357567187259	-11.2515804354802	3.75142689794957e-26	4.17341515583554e-25	48.4579721762536
MSTO1	-0.189550182029007	0.791867643632125	-11.2515759535581	3.75157688713385e-26	4.17341515583554e-25	48.457932577991
LOC116349	-0.0728185593620147	0.234636499126905	-11.2484971345654	3.85603262991145e-26	4.28716919321016e-25	48.4307330130819
MAPK8	-0.163803878221102	0.330196238322009	-11.2470375569844	3.90655759620516e-26	4.34086702109684e-25	48.4178399863895
DKFZP434K028	-0.148133522727762	0.623137097509205	-11.2468255069859	3.91395251689353e-26	4.3466059575074e-25	48.4159669444074
CAMK2D	-0.323259417003206	2.32135674897022	-11.2405935947296	4.13760846305396e-26	4.59236839094087e-25	48.3609293589157
USP54	0.444477026821644	2.36574633700331	11.2342077125117	4.37997610193333e-26	4.85860752570749e-25	48.3045500922062
CNOT2	0.201916323578277	1.84893821700845	11.2339131967598	4.39148841851632e-26	4.86860689857127e-25	48.3019503330712
HMGN3	0.299886222373482	3.29640066668963	11.2331231175812	4.42252064407166e-26	4.90022327191339e-25	48.2949763129987
FCGBP	0.678366931328196	0.881134025817743	11.2328955166325	4.43150059747487e-26	4.90738333209007e-25	48.2929673340994
PC	0.198453402273641	1.44323540677808	11.2322867183249	4.45560983678244e-26	4.93127971146449e-25	48.2875937322952
SLC44A2	0.457217516074574	2.4292217194576	11.2317344763907	4.47759216372831e-26	4.95279632639414e-25	48.282719473689
ATPBD1B	-0.129396618960049	0.547838113558281	-11.2281477310115	4.62301315068231e-26	5.11075021592729e-25	48.2510650887943
LOC646947	-0.0586991221807037	0.221345723355274	-11.2259521721308	4.71433728162345e-26	5.20875474029711e-25	48.2316913101984
DRD1	-0.10590026923829	0.195319522465244	-11.2253452861028	4.73989562415929e-26	5.2340263861113e-25	48.2263364848639
RARRES3	0.432453867931264	1.23462079604748	11.2230508245648	4.83777574103118e-26	5.33908545825016e-25	48.2060929303186
PLA1A	0.279391888651031	0.467571415378678	11.2216981441511	4.89641917065411e-26	5.4007475741963e-25	48.1941596256664
PTP4A3	0.279937958293412	0.712004109150578	11.2196462190094	4.98672945937686e-26	5.49724870832891e-25	48.176059180639
PHB2	-0.226520406785915	1.82730040585867	-11.2183032489079	5.04673172079626e-26	5.56024879809605e-25	48.1642135989075
NDUFS2	-0.408948427833792	2.28443409342804	-11.217602710643	5.07831527641516e-26	5.59188501340856e-25	48.1580348688933
PLXNC1	-0.231083229664431	1.08640068823974	-11.2168412680985	5.11286763790451e-26	5.62675269693726e-25	48.151319215756
SLC14A1	0.624998237073182	1.16574834685147	11.2166408656916	5.12200019271751e-26	5.63362210813004e-25	48.1495517810989
JMJD1A	0.207539711283586	1.44477244558619	11.2156146534872	5.16902061601777e-26	5.68213264558299e-25	48.1405014601292
NARG1L	0.243269719927648	1.35773482106687	11.2130113915127	5.29023488504033e-26	5.81210134776979e-25	48.117545030213
TAGLN3	-0.557204217745057	3.41089008369	-11.2127494575197	5.30258658596909e-26	5.82238944003028e-25	48.1152353785213
C6orf117	-0.340470303362784	1.31232510857125	-11.2121925164344	5.32894496860478e-26	5.84803701791144e-25	48.1103245498806
TMEM2	0.253205665695134	1.02808110425938	11.2100885054143	5.42970276675429e-26	5.95525643916945e-25	48.0917736942921
TAF4	0.242559692557667	1.02828626328165	11.2091657247902	5.47448876856387e-26	6.00100034304329e-25	48.0836382601014
C6orf66	-0.212394247931343	1.03859231699494	-11.2079810475413	5.53252449401629e-26	6.06120867837985e-25	48.0731944522859
TMEM24	-0.39094278301233	2.52572433764166	-11.205501037162	5.65600516089691e-26	6.19300789808319e-25	48.0513333760324
ELAVL2	-0.161615367752451	0.413844269726693	-11.2027824966841	5.79451267098332e-26	6.34110342265384e-25	48.027372870979
S100A9	0.880465994675556	1.11118629545377	11.2012973996375	5.87159634453198e-26	6.42185256761663e-25	48.0142850249129
STK24	-0.134866522255628	0.410460062140774	-11.1948523528878	6.2181133371673e-26	6.79702910495741e-25	47.9574977496404
C15orf23	-0.168527425301448	0.475537615841392	-11.1906436152814	6.45529443844498e-26	7.05233680522941e-25	47.9204247290536
NAPG	-0.1826813519578	0.382238849640435	-11.1880370991386	6.60667174588539e-26	7.21367127884068e-25	47.8974690335528
ANXA6	-0.493523362534316	1.7166478404652	-11.1863601069294	6.70592627818144e-26	7.31794530580942e-25	47.8827013208692
LILRB3	0.21230709794821	0.284727544032746	11.1806369633872	7.05595405905478e-26	7.69560965926008e-25	47.8323125092284
C11orf74	-0.188189990529005	0.918097730914452	-11.177960232417	7.22584063935061e-26	7.8764896007239e-25	47.8087506123076
TNKS2	0.252413975396248	2.17709342687836	11.1754027940619	7.39195346802383e-26	8.05305606997118e-25	47.7862418238773
P4HA2	0.348146047411388	1.23741637608902	11.1746756010376	7.43987623340237e-26	8.10073674798951e-25	47.7798421201083
RAPGEF3	0.345033810391335	1.45855522055688	11.1737575233526	7.50081993298743e-26	8.16253380758934e-25	47.7717628677749
GJA1	1.00574970874052	3.86353372738661	11.1728162142285	7.56382118051919e-26	8.22649971028566e-25	47.7634795717726
ITGB8	0.343361350241873	0.95109939227889	11.1691487964825	7.81433778109389e-26	8.49422439227663e-25	47.7312110068184
PPAP2B	0.581930527179804	2.862685474156	11.1679252621717	7.89973768600354e-26	8.58226797660027e-25	47.7204468356535
MKNK2	0.492765930842656	1.60329850457074	11.1652480649063	8.08985039375281e-26	8.78390998185194e-25	47.6968962849185
CENTD2	0.252125144741252	1.23357586587049	11.1619484353731	8.33043244825483e-26	9.04009623699814e-25	47.6678748545047
ZFP36	0.511376396532434	1.47964141200896	11.1616968674693	8.34906393703907e-26	9.05527301796837e-25	47.6656624272472
MAGEE1	-0.467505800287378	2.25597164460328	-11.159721943775	8.49677636484514e-26	9.21035435766584e-25	47.6482948560206
ITGA6	0.28489517260752	1.18134209719939	11.1591557040299	8.53960498596882e-26	9.25163430664438e-25	47.6433156444741
C3orf59	-0.218073824287987	0.52500717232611	-11.1557787499858	8.79952150752751e-26	9.5279263434284e-25	47.6136235334124
TOR1AIP1	0.241146709758782	1.88981037153616	11.1528551347387	9.03088886924464e-26	9.77299676243803e-25	47.5879216278417
EHD1	0.268288995126738	1.43140177260224	11.152792825208	9.0358851543937e-26	9.77299676243803e-25	47.5873738984967
ATP2B2	-0.260698475622217	0.51338984068842	-11.1524231756004	9.06558204841596e-26	9.79967798799928e-25	47.5841245453065
BHLHB9	-0.248827327432404	1.07123742338204	-11.15112783156	9.17041528027735e-26	9.9075052002553e-25	47.5727384956637
IDH3A	-0.386423172316674	1.2358354932841	-11.1491167349004	9.33556824551364e-26	1.00803448811668e-24	47.5550625082026
ZCCHC6	0.121868119788317	0.64908147772965	11.1482615571655	9.40668918705881e-26	1.01515156287805e-24	47.5475467142125
FLJ12993	-0.23323469267459	0.823156407064737	-11.1468198943728	9.52780687546425e-26	1.02765332597011e-24	47.5348773063943
SLC4A1AP	-0.243772458409936	1.99207186946065	-11.145631555296	9.62880707870918e-26	1.03797262148253e-24	47.524434832679
YPEL3	0.348592361419024	2.7974396168606	11.144874771301	9.69368234371299e-26	1.04438844045863e-24	47.5177849643787
SYNPO2	-0.166011116146717	0.567486067954981	-11.1429251367594	9.86282363542421e-26	1.06202448980341e-24	47.5006547093737
CLEC4G	-0.071213959991934	0.158334601612625	-11.1387493009336	1.02350371972654e-25	1.10149572045667e-24	47.4639700071002
ARHGAP30	0.144764452355508	0.329580490149687	11.1386651829659	1.02426768204708e-25	1.10170955425483e-24	47.4632311127879
MRPS7	-0.202716833004095	1.50316729251816	-11.1366597215437	1.04265019109574e-25	1.12086333284368e-24	47.4456160459334
IQSEC1	-0.284016356400631	2.80976198129591	-11.1344047362153	1.06371192213908e-25	1.14287460653201e-24	47.4258114659556
SLC7A7	0.232373997868077	0.402551481241877	11.1280351351777	1.12551708178837e-25	1.20861310876338e-24	47.3698825018468
WBP5	0.313610774564112	2.11789070230598	11.1270494752471	1.13539495884333e-25	1.21854888479386e-24	47.3612294650369
FAM134A	-0.329738678956303	3.21125072250245	-11.1211344372494	1.19651003734256e-25	1.28343316608731e-24	47.309311105071
MARCKS	-0.30278291353943	1.66982544418918	-11.1204723767558	1.20355089412848e-25	1.29027540850188e-24	47.3035009637468
VAMP8	0.252035186819086	0.577855922520126	11.1201263380711	1.20724731020006e-25	1.29352666716873e-24	47.3004642611133
ATP5G1	-0.487757584533086	2.55170869741152	-11.119822987928	1.21049700681074e-25	1.29629597048029e-24	47.2978022217816
ARMC9	-0.218989440708189	0.819588019085138	-11.1189432219243	1.21997093971478e-25	1.30572397666343e-24	47.2900821018478
CD14	0.663213922780359	1.80339697017189	11.1145477504746	1.26842010824875e-25	1.35683358450978e-24	47.251516279007
GSTO1	-0.375909531285045	1.99475735340668	-11.1122807410909	1.29415119454864e-25	1.3835988360808e-24	47.2316290178688
FDPS	-0.341674457663624	1.60317214233684	-11.1095425378615	1.32592330669887e-25	1.41678976137944e-24	47.207611363049
TNFRSF25	0.363766185978571	1.67009306780399	11.1001185713794	1.44131699252303e-25	1.53924757174103e-24	47.1249770043607
MOCS1	0.290102636866178	1.36260940836862	11.0993382591021	1.45130776468199e-25	1.54906836438401e-24	47.1181366360576
WHSC1	-0.195277707899473	1.13286083492638	-11.0982802814728	1.46496368923645e-25	1.56278830340549e-24	47.1088626456965
RGS3	0.260078477784089	1.32609051689358	11.0964619060013	1.48873363090061e-25	1.58656498126389e-24	47.0929243813639
SETD1A	0.211025217929322	1.39246201197248	11.0964507895922	1.48888011838464e-25	1.58656498126389e-24	47.092826949461
PHGDH	0.450610333668337	2.52820345394652	11.0948471573036	1.5101629750588e-25	1.60836482972109e-24	47.0787722005376
SELENBP1	0.390452418973359	1.81918182651541	11.0945936867472	1.51355452054408e-25	1.6110965377064e-24	47.0765508111265
DDAH1	-0.280098080975004	0.991667306094029	-11.0944740544161	1.51515788228212e-25	1.61192287803922e-24	47.0755023761502
C7	0.314957212255182	0.488338701744879	11.089390524612	1.5848727323767e-25	1.68517018843546e-24	47.0309573612595
C6orf65	-0.337503743176373	1.50558718892726	-11.0812444879723	1.70329477175631e-25	1.8100989695491e-24	46.9596015352381
S100A8	0.926714914398885	1.16739295906861	11.0777725273521	1.7564039760755e-25	1.86552117131943e-24	46.92919790659
ELAVL4	-0.539496843450284	2.96113055670361	-11.0731189102567	1.83017921406789e-25	1.94282096308188e-24	46.8884553248744
CPNE1	0.286859992753411	2.02673128517362	11.0730234559867	1.83172428929981e-25	1.94340263464634e-24	46.8876197237171
CHI3L1	0.867423952616313	1.89747891781406	11.0727489029325	1.83617558877345e-25	1.94706540942299e-24	46.885216325551
LEPROT	0.307753529973871	1.54412803023377	11.0720045284695	1.8482982310153e-25	1.95885440579055e-24	46.8787003525998
CARTPT	-0.672800590161635	1.20963045674195	-11.0710770627352	1.86351402838823e-25	1.97390697898296e-24	46.8705820248337
HYAL1	0.0829976596252516	0.231383352608134	11.0709933012145	1.86489431730841e-25	1.9742960480359e-24	46.8698488598618
RCOR2	-0.154111900284524	0.509452248543684	-11.0680522189398	1.91400962013466e-25	2.02519258938243e-24	46.8441076023243
MRPS33	-0.15213403491774	2.04277326577712	-11.0674057758827	1.92497626652431e-25	2.03569112504388e-24	46.8384502679027
CHST6	0.314029123010806	0.780898010245527	11.066854833287	1.93437207900321e-25	2.04451799456467e-24	46.8336288559928
CEP68	-0.152216739948175	0.347676233452952	-11.0656235423187	1.95553573497775e-25	2.06554428867048e-24	46.8228540812853
KIAA0152	0.221168429645503	2.36185626737022	11.0655743977753	1.95638520107014e-25	2.06554428867048e-24	46.8224240419678
QRICH1	-0.167035681654428	1.61065256027977	-11.0653817042898	1.95971945905295e-25	2.06794435608782e-24	46.8207378883996
APEX1	-0.17359563814972	1.60891924633654	-11.0651916410153	1.96301373962344e-25	2.07029966370459e-24	46.8190747671124
TBC1D1	0.233471473712785	1.74196107985198	11.0612319372163	2.03291147721225e-25	2.14285801464936e-24	46.7844297376031
STOX2	-0.370759693174921	1.67137592136247	-11.0578638792707	2.09430897594197e-25	2.20638280762751e-24	46.7549669451335
C16orf44	0.119652907648523	0.507990862373314	11.0519920378108	2.20578912378493e-25	2.32257320489294e-24	46.7036143007351
AKAP8L	0.231406693219088	1.55961341362409	11.0503422622889	2.23815923480114e-25	2.35538463748781e-24	46.6891889258092
EVI1	0.200079078084312	0.48371033202072	11.048816583941	2.26851456751802e-25	2.3860414960025e-24	46.6758497557625
ACTL6B	-0.37074745576711	1.90573496699946	-11.048573834372	2.27338198046714e-25	2.38987134839831e-24	46.6737274693086
LAMC1	0.197201989258621	0.946302969207549	11.0469981644407	2.30522940471076e-25	2.42204426403303e-24	46.6599525230675
ANKRD35	0.200825122166004	1.22812089542116	11.0424251634647	2.40019237000705e-25	2.52046062992658e-24	46.6199805703792
C1orf102	-0.217925063919637	1.06993040918668	-11.0420092690651	2.40901938665106e-25	2.52836768152015e-24	46.6163457760825
SELT	-0.324891133900843	1.61782983443461	-11.0410979416829	2.42847455931518e-25	2.54741491717184e-24	46.6083813234322
B4GALT1	0.342980793847944	0.811671184299287	11.0397498601729	2.4575404112762e-25	2.57651762322609e-24	46.5966006070462
PDS5B	-0.310752689476485	1.56994708496928	-11.0372915581668	2.5114368088784e-25	2.63160770994839e-24	46.5751199764828
RAB1A	-0.526917200469054	2.31590462649306	-11.0354642701573	2.55225855670089e-25	2.672921611357e-24	46.5591549549272
ELK3	0.20211557936218	0.783296175481878	11.0354044072722	2.55360699863865e-25	2.672921611357e-24	46.5586319588405
GLRX2	-0.279060322086615	1.16575019789756	-11.0324591924429	2.62083144957747e-25	2.74181454386822e-24	46.5329029417624
FYCO1	0.136935791374539	0.467238750022445	11.031214228574	2.64977403462892e-25	2.77060600509215e-24	46.5220283056321
PSMB5	-0.305851246142178	2.01663988957161	-11.0200293063022	2.92446960782621e-25	3.05618834619479e-24	46.4243613273184
EPS8	0.280906597059556	0.992562464065454	11.0199264457288	2.92712287281635e-25	3.05732180017099e-24	46.4234634157681
ZNF204	-0.34929721795064	1.63268888368647	-11.0186843267887	2.95935260362208e-25	3.08932952568797e-24	46.412620844642
C22orf29	-0.109189090320987	0.480481240273654	-11.0181258268567	2.97395895064628e-25	3.1029154147803e-24	46.4077458803575
LOC283357	0.135968778253097	0.955652117872358	11.0168825745322	3.00673134429214e-25	3.13543038524632e-24	46.3968944548206
NGRN	-0.428803262594449	4.95594655133286	-11.0157158900162	3.03781183399569e-25	3.16614720024471e-24	46.386711985188
SERPINB1	0.272803102550941	0.638346762516653	11.015291154032	3.04920593187743e-25	3.1763240840348e-24	46.3830051748286
NDUFA13	-0.214480708549988	2.36139339358124	-11.0141936102089	3.07884609544792e-25	3.20548666668163e-24	46.3734269373837
CTDSP1	0.437227200695395	1.75585954587329	11.0133849459542	3.10086790305295e-25	3.22669062629482e-24	46.3663701025098
VPS35	-0.358416119928189	1.9807392608625	-11.0132142671601	3.10553585790859e-25	3.22982357900952e-24	46.3648807072761
UTP11L	-0.0837928168119346	0.457355009419862	-11.0113217384915	3.15776580686267e-25	3.28239229737352e-24	46.3483668312505
GNAL	-0.225700255813119	0.851876407615119	-11.0098724612326	3.19835250545454e-25	3.32280865305485e-24	46.335721814605
LOC285147	-0.357293148506748	1.7490130121346	-11.0064467951247	3.29636088809209e-25	3.4228062711196e-24	46.3058365855028
MADD	-0.270248764225978	2.14685451859327	-11.0008826261073	3.46195368668971e-25	3.59283691978607e-24	46.2573068580093
ZBTB33	0.211255419849224	1.57281258223894	10.9964470790285	3.59986023853212e-25	3.7339689222454e-24	46.2186310918292
NPTX1	-0.733089020419808	4.04048797197484	-10.9929160224743	3.71353798604056e-25	3.8498327312729e-24	46.1878485792804
BCAT2	0.186800895493436	0.6100785469113	10.992294782586	3.73390394801225e-25	3.86888824809988e-24	46.1824334283159
PNRC1	0.654346757921607	2.84191774013981	10.9917169771048	3.75294565195291e-25	3.88655211246345e-24	46.1773970426074
NP	0.342095999438457	0.779728038156469	10.9916397558699	3.75549779611779e-25	3.88712968913095e-24	46.1767239629442
CTNNBIP1	-0.235595678823168	2.05189917635914	-10.9903519097294	3.79831602632625e-25	3.92936196141712e-24	46.1654991821733
SPCS1	-0.392069806167206	2.56735053803651	-10.987482148839	3.89548318168591e-25	4.02774361862379e-24	46.1404893173236
CCDC102A	0.130293395991351	0.300397556629717	10.9850879759429	3.97843515568906e-25	4.11133092175927e-24	46.1196271213462
MFNG	0.265369890377382	0.77184337662175	10.9844001800297	4.00258855770436e-25	4.1340991515452e-24	46.1136343417942
RBM4	0.292186595601415	1.8990550601243	10.9832435180269	4.04353630544885e-25	4.17418022209736e-24	46.1035568199187
SPP1	1.01616507493503	3.37012892715694	10.9821278050863	4.08342888734157e-25	4.21313017545194e-24	46.0938366614946
WNK2	-0.247743486632953	0.846321175022574	-10.9801606415424	4.15472060676748e-25	4.2844182341745e-24	46.0767000281655
C10orf56	0.473727358447958	3.23230046964899	10.9783687230475	4.22073748296773e-25	4.35019426457118e-24	46.0610915853169
SAT1	0.48057256408031	3.59386110378887	10.9753455709664	4.33448666452221e-25	4.46507109363307e-24	46.0347619218436
NOL1	0.161193435455707	1.14065052387466	10.9743070751926	4.37426015842317e-25	4.50366246633215e-24	46.0257182919784
PMS2L5	-0.135973482444402	1.02476450466726	-10.9691512324441	4.57716071120503e-25	4.71007720493063e-24	45.9808266405812
C10orf33	0.224798908442089	0.969513122932324	10.9690611353538	4.58078827716824e-25	4.71132261329862e-24	45.9800422803368
PEAR1	0.215527164041726	0.501306389236054	10.9678208834732	4.63101577103412e-25	4.76046927096281e-24	45.96924537737
CFB	0.35240667277775	0.629576653353625	10.966846781025	4.67084831221128e-25	4.79888421744849e-24	45.960765918667
HLA-DPA1	0.55520893532707	1.56081531678524	10.9657144708127	4.71757841560461e-25	4.84434158694067e-24	45.9509098354388
ADRBK2	-0.415421444714019	1.7953520749027	-10.9649825084927	4.74803328798817e-25	4.87304732927275e-24	45.9445388600818
SMAD6	0.351029510991089	0.74274680134947	10.9632874549843	4.81931203883792e-25	4.94359955983953e-24	45.9297861330513
DCBLD1	-0.22536655889118	0.694653558111167	-10.958393217794	5.03114456640458e-25	5.15818030506183e-24	45.8871971742705
NOVA1	-0.258609019796116	1.69311085341641	-10.9560271361185	5.13684695194935e-25	5.26378270733401e-24	45.8666118848912
FGF9	-0.289274205465633	0.903495712383148	-10.9539543658723	5.23125814455823e-25	5.35770999671255e-24	45.8485806049697
DOCK2	0.183110402485825	0.434921810038721	10.9515132776774	5.34465952597517e-25	5.47097763451975e-24	45.8273478618299
NRXN1	-0.630830857561402	2.71655509407445	-10.9496098107544	5.43477828925604e-25	5.56030597677691e-24	45.8107933197053
SLC25A15	-0.0873810427007223	0.337389788738496	-10.9493276862374	5.44826325502887e-25	5.57117790348965e-24	45.8083398138108
INPP4A	-0.102571493687251	0.299750148991927	-10.9472830036072	5.54699391108859e-25	5.66916157981734e-24	45.7905592730688
PWP1	-0.200148826732191	1.67040015586823	-10.946412970088	5.5895423004919e-25	5.7096530103033e-24	45.7829940639677
DLG3	-0.113426579481644	0.171266462055974	-10.9438257089761	5.71799679718593e-25	5.83780814966757e-24	45.7604991288647
WDR81	0.211772352221896	1.00577878122334	10.9389682905874	5.96713942384433e-25	6.08898153773435e-24	45.7182747947373
STARD3	0.177355131452485	0.95648194667212	10.9305782425621	6.42314763301498e-25	6.55087113382846e-24	45.6453682624613
ZFAND3	0.306849744050487	2.58637136979918	10.929178676409	6.50251679870441e-25	6.62835002127348e-24	45.6332097470952
PNMA2	-0.605830916220082	4.06363180608133	-10.9278967668594	6.57606868661305e-25	6.69982115536269e-24	45.6220741627424
MRPL47	-0.172422055715538	0.688760268354646	-10.9251963822494	6.73372495376319e-25	6.85685994508069e-24	45.5986192147212
PIGA	0.209582893908355	0.924876074745246	10.9238645575458	6.81285843650128e-25	6.9338178029979e-24	45.587052539663
TMEM109	0.445560940494885	2.39660531900532	10.9226534838233	6.88561932980166e-25	7.00421298214167e-24	45.5765352905935
AIFM1	-0.11159249597018	1.03476712880698	-10.9187861426265	7.12317898727452e-25	7.24208442681171e-24	45.5429550078596
PDHX	-0.28745241151436	1.12690041609951	-10.9186792207382	7.12986134073794e-25	7.24509893279366e-24	45.5420267006413
RAB7A	-0.155789285800714	0.802005530826771	-10.9179984830492	7.17255212510825e-25	7.28468165285877e-24	45.5361165896788
TRAPPC6B	-0.209469793655131	1.2165243688543	-10.9174907783242	7.20455689497518e-25	7.31337572307636e-24	45.5317088792147
ISYNA1	0.373228407893806	0.986345361296817	10.916145447707	7.29005212231219e-25	7.39631003976391e-24	45.5200297874821
IL13RA1	0.239596843041633	0.61000353371001	10.915496140907	7.33167536708185e-25	7.43466976609913e-24	45.5143933263798
EMP2	0.311710599645826	1.02968144485945	10.9147655212331	7.37879360215208e-25	7.47855888226438e-24	45.5080512469221
QPCT	-0.194647405701213	0.352697529522053	-10.9092020270439	7.74759895652337e-25	7.84826942113515e-24	45.4597660709926
NEIL2	-0.185754722094886	1.85565188716229	-10.9028634825572	8.19015514248908e-25	8.29226616764219e-24	45.404772057664
CD99	0.592823026736886	2.17655218184853	10.9027433562075	8.19878051900033e-25	8.29668911294477e-24	45.4037300091158
SMS	-0.329667038875207	1.68638221023462	-10.9015512504676	8.28486762871799e-25	8.37945355909256e-24	45.3933893323539
MRPL45	-0.161683748141177	1.19220279189006	-10.8938669260875	8.86175636615628e-25	8.9582796460781e-24	45.3267493239104
DHCR7	0.281938051570214	1.59619678005468	10.8931207517041	8.91985748063288e-25	9.0123391548748e-24	45.3202798337253
HSA251708	0.365958226522448	0.962365231391766	10.8921473204691	8.99622353055351e-25	9.08478738914445e-24	45.3118403735768
C1orf96	-0.123070246220987	0.263462752614043	-10.8915939979718	9.03992119625509e-25	9.12418768073597e-24	45.307043374206
AP2A2	-0.329393661890018	2.32634409639153	-10.8876029931487	9.36141455799242e-25	9.44378725337848e-24	45.2724478572485
FLJ12716	-0.189294111627037	1.26064772362951	-10.8860481873537	9.48971477461745e-25	9.56826388811661e-24	45.2589722580272
AKAP13	0.197036404872191	1.22559891860228	10.8794496799302	1.00539462292495e-24	1.0131924095557e-23	45.2017952960423
BAZ2B	0.248260743650568	1.32807030969202	10.8785903922116	1.01298353009375e-24	1.02031260989805e-23	45.1943509665953
LRRC1	0.223197110057451	0.586086075956812	10.8749087460833	1.04614824258608e-24	1.05317299834725e-23	45.1624594502603
RANBP5	-0.238509057436889	0.749492735427452	-10.8718824039008	1.07421635292913e-24	1.08087128129007e-23	45.1362491760953
ATP1B1	-1.15815614200102	4.00346319172159	-10.8666641153919	1.12438278595664e-24	1.13076473159416e-23	45.0910652755723
IL1R1	0.267757873005217	0.597978989914492	10.8660825107947	1.13011634401466e-24	1.13594469029632e-23	45.0860301007804
NFKBIE	-0.173567614243291	0.626150730202047	-10.8605920588108	1.18569456183385e-24	1.19119520670833e-23	45.0385050462206
SCIN	0.370429440834829	0.541354069534075	10.8569891486162	1.2236334644695e-24	1.22867677601806e-23	45.0073262189127
NPFF	0.244254212412429	0.779689152829624	10.8542429230732	1.25335954773005e-24	1.25787732158901e-23	44.983565096764
CCDC120	0.192432556812662	0.778746637352031	10.8452545793661	1.35576239888333e-24	1.35994900433537e-23	44.9058204369652
DDX42	-0.24223894988052	2.38920249229205	-10.8433931774114	1.37798649580883e-24	1.38153069975895e-23	44.8897250420071
MITD1	0.188791652943886	1.22347687682365	10.8381326383969	1.44277106647687e-24	1.44573820491693e-23	44.8442464847426
MKLN1	0.210446056456516	0.746492081429534	10.837925606589	1.44538169670905e-24	1.44760993159606e-23	44.84245691681
PHF8	0.158992360239011	1.05933437153529	10.8376638641486	1.44868893788725e-24	1.45017706211724e-23	44.8401944633222
NDUFB10	-0.278608008981226	2.28830272125224	-10.8325532486349	1.51479229007809e-24	1.51556990419004e-23	44.7960257755822
LOC157562	0.308408248632009	1.59724474594589	10.8308091935527	1.53803000965299e-24	1.53803000965299e-23	44.7809555588265
KIAA0774	-0.219750814680138	0.557848928748648	-10.8297135323744	1.55280939702705e-24	1.55201308451576e-23	44.7714887938755
MGAT1	0.384869873277337	2.17820803210984	10.8261526823739	1.60182340319058e-24	1.60018134947127e-23	44.7407261784936
TBXAS1	0.286698211165577	0.619922103944588	10.8245284701005	1.62468785497983e-24	1.62219089618632e-23	44.7266964177085
BMP6	0.194196983233379	0.453918632292935	10.8239439434843	1.63299551089208e-24	1.62965092203209e-23	44.7216476509538
UQCC	-0.189877235603123	0.856275099340794	-10.8234148280877	1.64055202581947e-24	1.63635409330714e-23	44.7170776312692
SWAP70	0.194009009278038	1.05209114102627	10.8217657956175	1.6643261747043e-24	1.65921826828577e-23	44.7028356380671
RTN4	-0.578613373227419	4.83771325270522	-10.8175502624284	1.72666951045703e-24	1.72049022284292e-23	44.6664337620614
CD93	0.457866092296923	0.967046465443313	10.8154152404716	1.75912412020215e-24	1.75193301495861e-23	44.648000702874
ATP1B2	0.461869742311748	3.49678397565257	10.8098447410535	1.84668418740978e-24	1.8381958535555e-23	44.5999171332406
CABLES2	-0.0937563896338059	0.383530094220355	-10.8078222236979	1.87953568900537e-24	1.86994132612122e-23	44.5824627859675
GSR	-0.0618109699510586	0.346526787076219	-10.805892484207	1.91142144565884e-24	1.9006940804026e-23	44.565810934271
PRMT1	-0.398049762244001	1.68285539916334	-10.8034591578775	1.95239549247385e-24	1.940448146268e-23	44.5448161343345
CDH18	-0.366078840889847	1.45071373956131	-10.8029198851216	1.96159364626961e-24	1.94859633872552e-23	44.5401636586812
HEYL	0.223269182082725	0.542381775879865	10.798589343411	2.03703650524841e-24	2.02250848126804e-23	44.5028077545917
VEZF1	0.339659763168893	1.75699747831047	10.7934516305458	2.13028884847259e-24	2.1140188216258e-23	44.458500704158
LEPRE1	0.0907179765114305	0.479644039105028	10.791176987558	2.17291824512017e-24	2.15513900684875e-23	44.4388884764841
RANBP1	-0.328270835349995	2.26310147581908	-10.7911231704581	2.17393703820659e-24	2.15513900684875e-23	44.4384244893902
TYRO3P	-0.143838993010651	0.430171302117063	-10.7889204960824	2.21604494991018e-24	2.19576594172595e-23	44.4194352007408
HDAC1	0.278971275033225	1.23448379534462	10.7863588612648	2.26603536868423e-24	2.24415799469794e-23	44.3973542312335
UXT	0.177023511443581	1.25401993117024	10.7819169487774	2.35539004916937e-24	2.33146531530274e-23	44.3590729575216
HDHD2	-0.277209654147916	1.47786562804181	-10.7813083860496	2.36790171424772e-24	2.34266012236995e-23	44.3538289810295
ZFPM2	-0.223883561027334	0.669714962042459	-10.7799866523379	2.39530368161586e-24	2.36856766893421e-23	44.3424402317554
HIG2	0.668866834703325	1.40254621586728	10.7758334212959	2.48347527139908e-24	2.45450978902475e-23	44.3066592721364
PCDH20	-0.133555128515766	0.412991325996589	-10.7726795121797	2.55257954635343e-24	2.52152941502425e-23	44.2794932093642
LOC152667	-0.137252264454689	1.35739832515463	-10.7720944264276	2.56560770953205e-24	2.53311521067779e-23	44.2744541229261
IL10RA	0.225049259527299	0.502546468397064	10.7713227408597	2.58289201212402e-24	2.54888938310365e-23	44.2678081855736
MED27	-0.147616434944344	0.811294444410649	-10.7688607860441	2.63881237785726e-24	2.60275573099383e-23	44.2466071635234
ADM	0.477133781764569	1.00269439878838	10.767946294054	2.65988902075005e-24	2.62221735024878e-23	44.2387327949281
SLC35B4	-0.201623736627311	0.991038266527567	-10.7673110464499	2.67462819395979e-24	2.63541473712216e-23	44.2332631378459
ECHDC3	0.1341709265362	0.315914821626475	10.7663572445519	2.6969110957899e-24	2.65602815851163e-23	44.225051004434
PHF21B	0.206019023169198	0.637983103694919	10.7629727797658	2.77747868942282e-24	2.73399291196216e-23	44.1959146478406
C2orf30	-0.373886101438436	2.49174539036965	-10.761479040075	2.81379383939886e-24	2.76834133921675e-23	44.1830570147355
PPP1R10	0.181410688961704	1.51990178207355	10.7611524737771	2.82179581597245e-24	2.7740713858668e-23	44.1802461794491
PTPRU	0.133880535112717	0.576075481347107	10.761125220811	2.82246462707741e-24	2.7740713858668e-23	44.1800116088817
LEMD2	0.167284254585863	1.27350298970854	10.7604125455613	2.84001031843732e-24	2.78990932995683e-23	44.1738776276158
ISCA1L	-0.300835533810798	1.63462654429545	-10.7592536823625	2.86877263059613e-24	2.81674451235862e-23	44.1639038371958
NDUFA10	-0.289246076391654	2.08826030099752	-10.7590709884321	2.87333332661251e-24	2.81980194036645e-23	44.1623315354008
KIAA0232	-0.226550895291657	1.50742149668188	-10.7568975778166	2.92814531739641e-24	2.87214656447187e-23	44.1436279449067
KLHDC9	-0.239172714889317	2.00292466522756	-10.7555698215183	2.96214043045388e-24	2.90403002965524e-23	44.1322028694638
RGS17	-0.160150203939357	0.376083838857367	-10.7549643456637	2.97777261250931e-24	2.91788779375598e-23	44.1269931532765
ABCE1	-0.185397752471079	0.870183909097478	-10.752207179607	3.05000016180635e-24	2.98716096249276e-23	44.1032718075583
STEAP3	0.150914815802222	0.368070681351622	10.7485625949234	3.14815281769468e-24	3.08174276327822e-23	44.0719211490812
GSDMDC1	0.193175424108558	0.495025115196796	10.7465816461503	3.20281205584509e-24	3.1336750486155e-23	44.0548837427552
BFSP1	-0.100098676800117	0.261187656926981	-10.7455269911386	3.23229620384156e-24	3.16093592638595e-23	44.0458138168382
SLC39A3	-0.158830533587383	1.26954825437289	-10.743254249998	3.29675344395172e-24	3.22235329100396e-23	44.0262702956711
KLK5	-0.0789302230279064	0.108328039661565	-10.7427825148513	3.31029155893834e-24	3.23396403427109e-23	44.0222141113829
STRBP	-0.265315922618207	1.54180047914359	-10.7423157702083	3.32374082245713e-24	3.24547638425298e-23	44.0182009431689
IL4R	0.254328427733101	0.539055619881541	10.7395685178843	3.40401056913127e-24	3.32219158699892e-23	43.9945816201784
OSTF1	-0.252790244423373	1.07126809315585	-10.7330897192322	3.60101878334797e-24	3.51270550988248e-23	43.938894982617
LOC728215	-0.303499608273661	1.20760002825606	-10.7322892188702	3.62613388419696e-24	3.53543518774381e-23	43.9320159191835
[truncated: 17,491 more rows]
