# Supplementary material for: Identification of crosstalk genes and immune characteristics between Alzheimer’s disease and atherosclerosis
Source: Front Immunol. 2024 Aug 12;15:1443464. doi: 10.3389/fimmu.2024.1443464 (PMC11345154; doi:10.3389/fimmu.2024.1443464)
Supplement: Supplementary Table 2 — DEGs in the expression matrix of GSE100927. [file Table2.xls]

id	logFC	AveExpr	t	P.Value	adj.P.Val	B
SGK223	1.315339306	7.060608358	15.84085883	1.36486E-29	5.04018E-26	56.73890811
MYBL1	-1.252482899	5.997273021	-15.80900304	1.58489E-29	5.04018E-26	56.59207577
ARHGAP27	1.460860527	7.972254993	15.70305736	2.60776E-29	7.25641E-26	56.10280404
PLXND1	1.149621974	8.40871348	15.18596934	3.0225E-28	6.72839E-25	53.69431298
MARCKS	1.025716854	8.805082748	14.83525194	1.62204E-27	2.57917E-24	52.04168338
C16orf54	1.671884118	6.125773391	14.75651779	2.36998E-27	3.51721E-24	51.66859925
LTB	1.475087076	5.87673909	14.68193451	3.39653E-27	4.72563E-24	51.31448962
RASAL3	1.528876652	7.477849482	14.38195758	1.45368E-26	1.54097E-23	49.88350246
ARHGAP25	1.520226031	7.009736501	14.26897702	2.52024E-26	2.55014E-23	49.34178652
RIMBP3	1.052412924	5.968140717	14.23392138	2.99032E-26	2.89424E-23	49.1733997
FAM110A	1.051503285	6.982945174	14.20021952	3.52518E-26	3.26976E-23	49.01138109
HSPB7	-1.924855152	6.742734837	-13.84753638	1.98751E-25	1.4748E-22	47.30809515
MFNG	1.118170529	6.431350777	13.76661881	2.96123E-25	2.12645E-22	46.91533133
ADAP2	1.714521082	8.173271542	13.71443105	3.83101E-25	2.66507E-22	46.66163576
FAM78A	1.464177277	5.955378606	13.51239774	1.04101E-24	6.09842E-22	45.67672167
ABCC5	1.173691153	7.317523114	13.29732919	3.03119E-24	1.4995E-21	44.62350032
TBC1D10C	1.632642638	6.909047245	13.16289346	5.92612E-24	2.86785E-21	43.96272727
PTPLA	-1.306671663	6.492969212	-13.06334874	9.74662E-24	4.5202E-21	43.47227913
HMHA1	1.458485268	8.723468935	12.87460724	2.51005E-23	9.63383E-21	42.53970518
TNF	1.423279025	5.641649408	12.78539245	3.92982E-23	1.48274E-20	42.09771184
DDX60L	1.111905976	6.253834597	12.7762508	4.11472E-23	1.52071E-20	42.05237972
STK10	1.172122014	6.686528754	12.76867763	4.27449E-23	1.52071E-20	42.01481963
AMICA1	1.769619824	8.28125601	12.74914988	4.71578E-23	1.61505E-20	41.9179448
TC2N	-1.357641065	5.965100777	-12.72963475	5.20248E-23	1.72854E-20	41.82109757
CSF1R	1.57669386	9.674298262	12.65976054	7.39713E-23	2.38649E-20	41.47404953
STAB1	1.387659619	7.772441753	12.59689179	1.01567E-22	3.14024E-20	41.16141984
CYTH4	1.474216814	7.715248243	12.54935229	1.29111E-22	3.8322E-20	40.92478536
ANPEP	1.296452779	5.960388314	12.51022771	1.57324E-22	4.43315E-20	40.72988875
TRAF3IP3	1.583486304	6.11527182	12.50160132	1.64334E-22	4.51634E-20	40.68689905
IRF7	1.090696727	7.899642197	12.45585628	2.07093E-22	5.48822E-20	40.45882092
MPEG1	1.620554049	7.292250832	12.4387727	2.25785E-22	5.71159E-20	40.37359874
MMP9	3.839195553	8.977517104	12.4326848	2.32847E-22	5.80431E-20	40.34322301
FGD3	1.399902811	6.32236409	12.41899633	2.49547E-22	5.97329E-20	40.27491247
PLCB2	1.682786172	7.752748243	12.37188603	3.1676E-22	7.3452E-20	40.03969413
IL17D	-1.298230928	5.84049926	-12.35207309	3.50199E-22	7.95488E-20	39.94071415
CD163L1	1.385030917	5.970615292	12.33644808	3.79051E-22	8.52328E-20	39.86263296
MYO1F	1.603976887	7.651659116	12.25434631	5.74774E-22	1.21857E-19	39.45202592
BEX5	-1.061786212	5.458595137	-12.23389911	6.37618E-22	1.33906E-19	39.34968063
ARHGAP9	1.413485507	6.910264423	12.1862193	8.12264E-22	1.61445E-19	39.11089742
LAT2	1.406367455	8.231319342	12.1504632	9.74072E-22	1.88555E-19	38.93171143
LYN	1.176067885	7.544921413	12.14871892	9.82745E-22	1.88594E-19	38.92296767
GMFG	1.026488971	9.479976886	12.14666988	9.93032E-22	1.88939E-19	38.91269596
PPP1R9A	-1.153821389	4.767298447	-12.13100595	1.07533E-21	1.97833E-19	38.83416272
IBSP	2.604603261	6.07375601	12.10792594	1.20921E-21	2.16335E-19	38.71841347
ASCL2	1.153578516	5.679436021	12.10545854	1.22448E-21	2.16335E-19	38.70603672
ARHGAP4	1.319823021	9.044690274	12.09928656	1.26352E-21	2.19745E-19	38.67507535
CD36	1.671638637	7.722758876	12.05134966	1.6125E-21	2.74014E-19	38.43450439
FAM71E1	-1.370241738	6.501861594	-11.97221918	2.41267E-21	3.97065E-19	38.03701319
PI16	-2.848978062	6.839749445	-11.95686894	2.60896E-21	4.1711E-19	37.95985208
SYNC	-1.085949793	7.270180288	-11.95579971	2.62322E-21	4.1711E-19	37.95447674
MYEF2	-1.039645107	5.805107711	-11.94861644	2.72103E-21	4.29595E-19	37.91836221
DOK3	1.477230331	6.681286058	11.92923609	3.00357E-21	4.70862E-19	37.82090707
RAC2	1.463506709	7.653664479	11.83816085	4.7798E-21	6.9093E-19	37.36257427
CNTN4	-1.046690934	4.756386372	-11.81301809	5.43445E-21	7.7055E-19	37.23594268
GMIP	1.234632903	6.636253698	11.77783396	6.50423E-21	9.04942E-19	37.05866554
LOC100652963	-1.399873726	6.840335152	-11.77264002	6.67912E-21	9.23503E-19	37.03248855
ATG16L2	1.097801461	8.292371024	11.76526477	6.9356E-21	9.53045E-19	36.99531481
CCDC88B	1.322295011	7.759493805	11.6646479	1.16008E-20	1.49274E-18	36.48781514
ARHGAP30	1.367075968	6.216590237	11.66316108	1.16893E-20	1.4955E-18	36.48031094
NFAM1	1.671344163	6.729023669	11.65703178	1.20617E-20	1.53432E-18	36.44937374
HCST	1.322567586	8.688530418	11.6427991	1.29728E-20	1.62241E-18	36.37752628
NLRC3	1.202957895	5.587787999	11.63538289	1.34746E-20	1.65723E-18	36.34008371
FCGR3A	1.664463768	8.749134615	11.63137573	1.37538E-20	1.67308E-18	36.31985115
KCNQ1	1.239604057	6.917898021	11.59900486	1.62325E-20	1.95325E-18	36.15637067
CXCR3	1.400035734	5.524027829	11.57349931	1.84972E-20	2.17865E-18	36.02751627
CCR5	1.609445752	6.961196838	11.52145812	2.41484E-20	2.75675E-18	35.76448165
INPP5D	1.185157151	7.589216901	11.51637245	2.4786E-20	2.80081E-18	35.73876822
TMC8	1.342091695	6.235041605	11.51088666	2.54927E-20	2.85172E-18	35.71103006
DKFZp451A211	-1.149612896	5.12201507	-11.50183623	2.6703E-20	2.97218E-18	35.66526397
NCF1	1.427712534	6.173099112	11.49093914	2.8237E-20	3.0813E-18	35.61015335
MXRA5	1.486529423	6.99284301	11.4312706	3.83442E-20	4.04541E-18	35.30826676
GUCA2B	-1.307788919	5.946146912	-11.40751629	4.33137E-20	4.48468E-18	35.18802862
VAV3	1.182274148	6.315732711	11.37663092	5.07525E-20	5.13546E-18	35.03164845
MNDA	1.27053448	6.582137574	11.36269349	5.45163E-20	5.4421E-18	34.96106291
C22orf34	1.136685878	5.696770987	11.35688042	5.61676E-20	5.53251E-18	34.93161979
MT1M	-1.306597209	8.275896357	-11.3453422	5.95953E-20	5.79323E-18	34.87317353
PYCARD	1.277187092	8.007793084	11.34345725	6.01748E-20	5.82178E-18	34.86362473
CFL2	-1.153071687	6.299861779	-11.34269124	6.0412E-20	5.82178E-18	34.85974422
DPP4	1.416020983	5.718529031	11.32881998	6.48717E-20	6.1714E-18	34.78946876
CCL3	2.582792582	9.17309865	11.32662896	6.56057E-20	6.21467E-18	34.77836755
C1orf93	1.007399128	7.205833487	11.31447844	6.98298E-20	6.53143E-18	34.71680017
LST1	1.231141065	7.260788646	11.2991512	7.55492E-20	6.97842E-18	34.6391253
LINC00312	-1.447036073	6.857390902	-11.28471027	8.13667E-20	7.42677E-18	34.56593096
FERMT2	-1.004636188	8.106161705	-11.28292731	8.21154E-20	7.4611E-18	34.55689324
UAP1	-1.109347289	6.364989368	-11.27565277	8.52424E-20	7.71374E-18	34.52001732
ITGAL	1.301300625	5.838250277	11.26983427	8.78292E-20	7.91565E-18	34.49052041
MAFB	1.359399228	8.582234652	11.25901623	9.28495E-20	8.3009E-18	34.43567375
FCHO1	1.011840998	6.125365662	11.23819928	1.03333E-19	9.05632E-18	34.33011706
ACP5	3.186080925	9.551839405	11.21294984	1.17654E-19	1.02308E-17	34.20205599
TNFAIP8L2	1.383909858	6.251028107	11.16664271	1.49285E-19	1.26841E-17	33.96711427
CDH19	-1.126707915	4.690684172	-11.14383441	1.67867E-19	1.40485E-17	33.85135825
FSTL3	-1.125972707	7.305843658	-11.14058862	1.70693E-19	1.42315E-17	33.83488337
SAP25	1.545049789	7.672939626	11.13548597	1.75233E-19	1.45555E-17	33.80898258
SPI1	1.490175287	7.405047615	11.07947855	2.33765E-19	1.89231E-17	33.52461485
SHROOM3	-1.154317527	6.17730307	-11.06340082	2.53934E-19	2.01887E-17	33.44295768
CCL3L3	2.186917841	7.336343842	11.05762515	2.61597E-19	2.05774E-17	33.41362096
MYOC	-2.914662247	6.715307877	-11.0496914	2.72503E-19	2.12105E-17	33.37332029
LMCD1	-1.076997731	8.976936945	-11.02494297	3.09536E-19	2.35173E-17	33.24758987
GALNT6	1.399025044	5.804100407	11.01626544	3.23681E-19	2.45084E-17	33.20349914
SYK	1.518857163	6.853222541	11.00251115	3.4744E-19	2.57812E-17	33.13360688
ABCA7	1.001652652	5.675465976	10.98779526	3.74797E-19	2.7627E-17	33.05881989
COTL1	1.121784978	7.894347726	10.96742776	4.16257E-19	3.04812E-17	32.95529701
IL10RA	1.456936753	8.266699797	10.9510983	4.52791E-19	3.29398E-17	32.87228678
PTAFR	1.504093446	6.119730954	10.91198951	5.53885E-19	3.93931E-17	32.67343753
CORO1A	1.029785276	6.719993528	10.86774682	6.95762E-19	4.84011E-17	32.44841753
CCL4	2.194967909	8.042283654	10.84535234	7.80915E-19	5.36542E-17	32.33449211
LGALS9C	1.453073519	9.468631195	10.84418831	7.85616E-19	5.38111E-17	32.32857
LCP2	1.283129559	6.793544749	10.81289192	9.23208E-19	6.11912E-17	32.1693291
CX3CR1	1.380940397	6.711472818	10.80263652	9.73352E-19	6.37288E-17	32.11714106
BIN2	1.11025215	5.380209874	10.77057473	1.1484E-18	7.34611E-17	31.95396219
DHRS9	1.495713688	5.258708395	10.7499645	1.27723E-18	8.05675E-17	31.84904939
LSP1	1.381465819	8.886537075	10.72182285	1.47683E-18	9.05665E-17	31.70577871
TRPM2	1.309104416	5.906072023	10.70592405	1.6031E-18	9.789E-17	31.62482692
CD53	1.492787446	7.330288924	10.70077842	1.64624E-18	9.93142E-17	31.59862543
CARD9	1.25527162	6.110460429	10.69933019	1.65859E-18	9.97888E-17	31.59125094
HLA-DRB1	1.463373188	10.1261899	10.65447515	2.09066E-18	1.23122E-16	31.36281726
RAMP1	-1.283898571	9.927017844	-10.61931673	2.50675E-18	1.4532E-16	31.1837291
SCARA5	-2.751102425	6.813826276	-10.61024842	2.62691E-18	1.50734E-16	31.13753246
PTPN6	1.122245123	5.777653014	10.60679308	2.67419E-18	1.53034E-16	31.11992942
APOBR	1.601135471	6.2873701	10.60051966	2.76223E-18	1.56862E-16	31.08796915
S1PR4	1.236039994	7.076055381	10.59724058	2.8094E-18	1.58731E-16	31.07126328
IGFBP6	-1.096288959	8.580398946	-10.59513074	2.84017E-18	1.60063E-16	31.06051421
SEZ6L2	1.372390329	5.666133968	10.59425807	2.853E-18	1.6038E-16	31.05606818
ITGB7	1.566904722	6.849276072	10.59035772	2.91104E-18	1.62821E-16	31.03619657
FYB	1.351146082	6.436763129	10.58843956	2.94002E-18	1.64029E-16	31.02642375
SIRPG	1.022063724	5.081602718	10.54969605	3.59122E-18	1.94512E-16	30.82901212
MS4A14	1.231266304	5.364513221	10.54198877	3.73706E-18	2.00459E-16	30.78973697
SLAMF8	2.012677676	7.530478458	10.53547464	3.86493E-18	2.0682E-16	30.75654095
LOC100507554	-1.245495182	6.004157729	-10.53126111	3.94996E-18	2.10359E-16	30.73506837
MILR1	1.047294892	6.282225869	10.47717048	5.22323E-18	2.69094E-16	30.45938566
SELPLG	1.153827899	6.588780048	10.45707092	5.79478E-18	2.93844E-16	30.35693086
C3orf70	-1.053309822	5.154762851	-10.45417014	5.88228E-18	2.96257E-16	30.34214395
APBB1IP	1.424203337	7.539549741	10.45362685	5.89882E-18	2.96419E-16	30.33937448
OSBPL3	1.338177198	6.679171135	10.4441804	6.19386E-18	3.09846E-16	30.29121955
VAV1	1.403258003	6.808261834	10.434805	6.50128E-18	3.2377E-16	30.24342539
SLAMF7	1.756270007	6.381550018	10.43187848	6.60034E-18	3.27969E-16	30.22850618
TLR7	1.358041726	5.977570266	10.43054776	6.64588E-18	3.29496E-16	30.22172224
AIF1	1.114106028	9.65738628	10.40198663	7.70276E-18	3.76033E-16	30.07611213
DUSP26	-1.564175824	7.878616864	-10.39891262	7.8261E-18	3.79557E-16	30.06043953
EGR2	1.564781713	7.036043362	10.39626265	7.934E-18	3.83365E-16	30.04692875
VGLL3	-1.126253225	7.102022929	-10.39572045	7.95627E-18	3.83365E-16	30.04416433
FBLN5	-1.099939361	9.024128143	-10.37662561	8.78141E-18	4.18593E-16	29.94680691
SIGLEC1	1.317152632	5.829911705	10.32907535	1.12277E-17	5.18549E-16	29.70434578
FABP5	1.549661112	8.140093842	10.30389281	1.27885E-17	5.82179E-16	29.57592842
CORO7	1.006742774	7.090974945	10.2915968	1.36277E-17	6.16599E-16	29.5132231
STRA6	1.467005116	5.540837186	10.26357044	1.57522E-17	7.05551E-16	29.37029355
PLN	-1.453801501	6.304885817	-10.25567914	1.6408E-17	7.26161E-16	29.33004815
DAPP1	1.017471233	5.325808524	10.25294627	1.66415E-17	7.35031E-16	29.31611045
CD52	1.859054308	8.678879438	10.24835259	1.70414E-17	7.48241E-16	29.29268251
NCF4	1.110150741	6.558818417	10.2029696	2.15475E-17	9.18904E-16	29.06122038
WNT11	-1.401129141	5.023070913	-10.20220464	2.16328E-17	9.20781E-16	29.05731879
LINC00112	-1.000765926	4.738277552	-10.16256717	2.65528E-17	1.11108E-15	28.8551516
VAMP8	1.414323718	9.628801313	10.13818148	3.01207E-17	1.25096E-15	28.73077235
C13orf33	-1.266693223	9.09132304	-10.13602329	3.04587E-17	1.26265E-15	28.71976444
TYROBP	1.567263398	10.23171459	10.12934086	3.15294E-17	1.29977E-15	28.6856805
COL1A1	1.46541591	10.0059449	10.11020226	3.48088E-17	1.41919E-15	28.58806322
LONRF2	-1.295276716	5.655338388	-10.10006639	3.66816E-17	1.48738E-15	28.53636474
EVI2B	1.262670987	6.55659902	10.09852412	3.69753E-17	1.49656E-15	28.52849833
CHODL	-1.118425605	5.214437408	-10.09543574	3.75705E-17	1.51789E-15	28.51274587
ITGB2	1.749237498	8.438708395	10.09334881	3.79781E-17	1.52605E-15	28.50210139
CEBPA	1.61654314	6.707933155	10.07513133	4.17291E-17	1.66177E-15	28.40918256
MRAP2	-1.342944955	7.067488443	-10.06749172	4.34103E-17	1.7195E-15	28.37021664
GPR65	1.237358238	5.902311853	10.05588601	4.60949E-17	1.81936E-15	28.31102182
AOX1	-1.545694517	6.051184819	-10.04281215	4.93185E-17	1.92273E-15	28.24433915
CD2	1.622100474	7.09517243	10.04122437	4.9725E-17	1.93519E-15	28.23624077
PTPRJ	1.141755733	6.276493158	10.02806602	5.32257E-17	2.05348E-15	28.16912783
HCLS1	1.079620899	9.073975129	9.996577061	6.26365E-17	2.36331E-15	28.00852448
SLMAP	-1.049426421	7.578130547	-9.981777354	6.76174E-17	2.54262E-15	27.93304333
BTK	1.049033286	5.335203402	9.980139065	6.81926E-17	2.55992E-15	27.92468785
HLA-DMA	1.343261964	8.418057045	9.978145709	6.8899E-17	2.58209E-15	27.9145215
NLRC4	1.237224877	5.990761834	9.964047069	7.41088E-17	2.74498E-15	27.84261763
CCR2	1.09752361	5.643736132	9.961647621	7.50339E-17	2.77463E-15	27.83038045
IRF8	1.42371343	6.405901905	9.944768148	8.18761E-17	3.01264E-15	27.74429648
SASH3	1.233782211	6.127904956	9.924086009	9.1116E-17	3.27267E-15	27.63882258
SNORA11	-1.085226051	6.374396727	-9.907473954	9.9287E-17	3.53072E-15	27.5541081
C1QC	1.349774168	7.227248521	9.881193763	1.13735E-16	3.99348E-15	27.42009628
FOLR2	1.508337832	8.259399963	9.878172134	1.15526E-16	4.04996E-15	27.40468846
C4orf48	1.018074375	7.866431213	9.877218138	1.16097E-16	4.06358E-15	27.39982389
MS4A7	1.353410515	8.021001757	9.870294922	1.20327E-16	4.1788E-15	27.36452169
ADAMTS14	1.114507167	5.262830991	9.85643323	1.29266E-16	4.4751E-15	27.29384132
ITGAM	1.440564799	6.585115107	9.828159437	1.49609E-16	5.12376E-15	27.14968219
FBXO41	1.110031076	6.07682831	9.827166463	1.50379E-16	5.14222E-15	27.14461953
CCRL1	-1.066831502	6.360055473	-9.823828777	1.52996E-16	5.21568E-15	27.12760254
PLA2G15	1.178739111	8.891056305	9.822477478	1.54068E-16	5.24421E-15	27.12071308
FIBIN	-1.145115345	6.392974297	-9.814617721	1.60456E-16	5.42844E-15	27.08064141
CD84	1.414574952	5.784860854	9.79519658	1.77399E-16	5.94742E-15	26.98163018
ARRB2	1.055250756	7.980737796	9.776793718	1.95101E-16	6.46302E-15	26.88781609
CPNE7	1.054474817	5.753221616	9.741153571	2.3456E-16	7.56744E-15	26.70614727
CCR1	1.554340102	7.173163831	9.739999074	2.35963E-16	7.6017E-15	26.70026285
PCDH20	-1.25653223	5.060567215	-9.719094386	2.62881E-16	8.36001E-15	26.59371727
RPS6KA1	1.002068144	5.792872134	9.697997378	2.93159E-16	9.24366E-15	26.48620083
SUSD5	-1.330093148	7.015193695	-9.686303648	3.11418E-16	9.73664E-15	26.42661046
PLA2G2A	-3.247929228	6.388007119	-9.680436973	3.21003E-16	9.98022E-15	26.3967155
STAC3	1.312190416	6.763841993	9.668743616	3.40994E-16	1.05575E-14	26.33713177
DOK7	-1.202355033	4.922815274	-9.66207285	3.52951E-16	1.08974E-14	26.30314222
SLCO2B1	1.512512821	7.524715237	9.659851322	3.57025E-16	1.09775E-14	26.29182312
CMTM7	1.135133262	7.711735392	9.653201582	3.69503E-16	1.13143E-14	26.25794215
NPR1	-1.143917762	6.601738628	-9.622994272	4.31905E-16	1.31527E-14	26.10404754
LAIR1	1.552188247	8.413835059	9.614573899	4.51105E-16	1.36626E-14	26.06115325
CYBB	1.107507426	7.780733635	9.574710966	5.54233E-16	1.65386E-14	25.85811392
LILRB2	1.315814083	7.4863272	9.552922736	6.20236E-16	1.83849E-14	25.74715654
CD68	1.558012144	8.3159902	9.548618878	6.34175E-16	1.87731E-14	25.72524069
CECR1	1.668833174	7.817128328	9.538287523	6.68924E-16	1.9671E-14	25.67263435
DENND2D	1.475685738	7.005847818	9.527259795	7.08117E-16	2.06597E-14	25.61648587
HS3ST1	1.00317246	6.278312223	9.492697166	8.46441E-16	2.43445E-14	25.44053362
TBC1D2	1.302817407	7.929203033	9.476481035	9.20342E-16	2.62663E-14	25.35799419
REEP1	-1.242824176	5.872777367	-9.467863846	9.622E-16	2.72513E-14	25.31413683
C2	1.533937629	6.998010817	9.426891743	1.18876E-15	3.27512E-14	25.10564574
CTSB	1.516840759	9.242897097	9.41852274	1.24122E-15	3.39861E-14	25.06306695
DPEP2	1.349307732	5.708408839	9.418096367	1.24395E-15	3.40191E-14	25.06089777
WDFY4	1.551639493	7.44796274	9.416246092	1.25588E-15	3.43033E-14	25.05148457
ITGAX	1.89425213	6.99626618	9.394244189	1.40685E-15	3.8007E-14	24.9395611
CD14	1.319982999	10.5851618	9.374175025	1.5603E-15	4.18984E-14	24.83748656
IFI30	1.782004997	9.873280788	9.332183418	1.93758E-15	5.14093E-14	24.62396652
RNASE6	1.186014433	6.834659301	9.329634748	1.96321E-15	5.19655E-14	24.61100946
TNFRSF25	1.301884795	7.595532082	9.324196918	2.01903E-15	5.32532E-14	24.58336529
LDOC1	-1.17127164	8.952326646	-9.319866044	2.06463E-15	5.4327E-14	24.56134947
HMOX1	1.834216157	9.413087093	9.310652445	2.16507E-15	5.67687E-14	24.51451537
CCRL2	1.292571429	6.03	9.283217171	2.49399E-15	6.41834E-14	24.37508099
JAK3	1.136736761	7.840652274	9.281372168	2.51782E-15	6.45728E-14	24.3657054
TPP1	1.02526298	7.341300851	9.277484161	2.56878E-15	6.56529E-14	24.34594858
TMEM47	-1.152340878	6.536060928	-9.276186862	2.58602E-15	6.58665E-14	24.33935654
HLA-DPB2	1.224383919	7.609725869	9.271771739	2.64554E-15	6.70756E-14	24.31692235
TMEM180	1.014634516	6.085404493	9.269580938	2.67558E-15	6.76831E-14	24.30579076
CYBA	1.159500199	8.251480214	9.255527334	2.87655E-15	7.22742E-14	24.23438917
EMR2	1.285001135	6.010559819	9.243495437	3.06054E-15	7.61198E-14	24.17326692
NFIL3	-1.245102166	7.927498151	-9.228559213	3.30537E-15	8.1485E-14	24.09740076
MPP1	1.022120222	8.142413554	9.202311711	3.78393E-15	9.17581E-14	23.96410855
LIPA	1.478038402	9.028155973	9.202028206	3.78946E-15	9.17922E-14	23.96266903
LILRB1	1.383478042	6.511282822	9.200993542	3.8097E-15	9.21824E-14	23.95741546
HN1	1.087290134	8.4421348	9.174889225	4.35791E-15	1.04201E-13	23.82488835
LRRN4CL	-1.26436859	5.291678532	-9.152551752	4.88909E-15	1.15586E-13	23.71151438
MEI1	1.147603878	6.485674001	9.152469073	4.89117E-15	1.15586E-13	23.71109479
PHYHIP	-1.162679089	5.088173077	-9.151494442	4.91578E-15	1.16045E-13	23.70614869
LAPTM5	1.619131789	8.073026997	9.147075784	5.02888E-15	1.18338E-13	23.68372532
HLA-DPA1	1.285753384	10.10507951	9.143449253	5.12365E-15	1.20314E-13	23.66532259
NEXN	-1.099554865	8.167403846	-9.136518454	5.30975E-15	1.2403E-13	23.63015452
CEBPE	1.047818482	5.317499075	9.129144658	5.51516E-15	1.28289E-13	23.59274162
CA2	1.38882109	6.070084597	9.1208167	5.7567E-15	1.33489E-13	23.55049131
ALOX5	1.51867021	8.181400703	9.113174526	5.98762E-15	1.37982E-13	23.51172375
LOC100505592	1.260887064	5.753622874	9.106712681	6.19008E-15	1.41913E-13	23.47894648
RBM47	1.178303631	6.414709689	9.106262771	6.20443E-15	1.42095E-13	23.47666444
FAM19A5	-1.115328058	4.995607896	-9.074272878	7.31447E-15	1.63975E-13	23.31443558
KLHL6	1.326395784	5.927090884	9.060357413	7.85722E-15	1.7491E-13	23.24388622
FLNC	-1.285080725	6.465914848	-9.031773188	9.10142E-15	1.99416E-13	23.09900648
FERMT3	1.151942586	6.310759985	9.029929602	9.18811E-15	2.0092E-13	23.08966401
TNFRSF21	1.264899228	7.180191383	9.028431587	9.25915E-15	2.02076E-13	23.08207291
LY86	1.371632565	7.681374353	9.016854519	9.82699E-15	2.12454E-13	23.02341167
PARVG	1.151353838	6.055995747	8.977190684	1.20491E-14	2.5521E-13	22.8225013
PPP2R2B	-1.128240186	6.676777459	-8.972468971	1.2345E-14	2.60981E-13	22.79859132
HLA-DPB1	1.37170911	10.01319712	8.964642631	1.28516E-14	2.70918E-13	22.75896339
ADAM8	1.978867674	8.51784902	8.948604293	1.39553E-14	2.91425E-13	22.67776802
MATK	1.117781534	5.118771265	8.944851767	1.42269E-14	2.95986E-13	22.65877315
VIT	-1.831243331	5.322471801	-8.922450922	1.59615E-14	3.29304E-13	22.5454033
CD74	1.192996516	7.515622689	8.897636763	1.81302E-14	3.70612E-13	22.41986194
CRYAB	-1.121754997	9.211587001	-8.892721315	1.85935E-14	3.79038E-13	22.39499875
TLR1	1.081098503	6.590275518	8.891265082	1.8733E-14	3.81184E-13	22.38763321
CCL5	1.428920449	6.825852441	8.889542303	1.88994E-14	3.83868E-13	22.3789197
HLA-DMB	1.412617694	9.243126849	8.856589863	2.23814E-14	4.51707E-13	22.21229504
CSF3R	1.374473344	7.096676683	8.853796507	2.27045E-14	4.57397E-13	22.19817417
IL17B	-1.152720358	5.399144323	-8.848648282	2.33121E-14	4.67102E-13	22.17215063
PTPRC	1.048335404	6.798125	8.841642031	2.41652E-14	4.81164E-13	22.13673833
C1QA	1.376059882	8.521527367	8.837313535	2.47077E-14	4.89776E-13	22.11486233
NLRP12	1.00898927	5.065214035	8.828498223	2.58504E-14	5.11063E-13	22.07031473
CTSD	1.398393494	8.980777552	8.795879279	3.05565E-14	5.97206E-13	21.90553062
LOC100506585	1.293276278	5.681842641	8.794452832	3.07807E-14	6.00008E-13	21.89832645
ACADL	-1.221610746	5.63870331	-8.779782329	3.31845E-14	6.44607E-13	21.8242438
OSCAR	1.184613334	7.022582748	8.769827027	3.49214E-14	6.75399E-13	21.77398188
GBP5	1.102931796	6.281306398	8.766537017	3.55151E-14	6.8569E-13	21.75737322
ZNF683	1.022540831	5.324839589	8.763470636	3.60775E-14	6.95343E-13	21.7418943
IL4I1	2.009640229	7.607581361	8.754179192	3.78364E-14	7.25922E-13	21.6949964
SLC7A7	1.208427815	7.122879993	8.74608478	3.94383E-14	7.53593E-13	21.65414634
NPL	1.445679029	5.890524686	8.740203922	4.06443E-14	7.7332E-13	21.62447091
CD6	1.088264513	5.555157637	8.737943554	4.11176E-14	7.80324E-13	21.61306563
FCGR2A	1.121477982	7.725317123	8.731503158	4.24965E-14	8.05119E-13	21.58057133
SNX10	1.267821448	6.03448456	8.714570744	4.63455E-14	8.7358E-13	21.49515774
NCF2	1.293279702	6.811792714	8.702840645	4.92139E-14	9.22958E-13	21.43600124
IGLL5	2.6801077	9.065291235	8.699389976	5.00909E-14	9.38614E-13	21.41860134
ASPHD1	1.160454212	5.493132396	8.680314038	5.52279E-14	1.02795E-12	21.3224305
RNASET2	1.217393016	7.481321191	8.670345589	5.81179E-14	1.07277E-12	21.27218776
LOC100507150	-1.36891802	5.488499445	-8.662557602	6.04802E-14	1.11177E-12	21.23294118
SLC15A3	1.31903018	7.858592825	8.654144736	6.31398E-14	1.15304E-12	21.1905518
LILRB3	1.241238653	6.416577293	8.653440039	6.33678E-14	1.15625E-12	21.18700138
CHI3L1	2.287488673	7.475773391	8.630530418	7.12442E-14	1.28418E-12	21.07160259
FCGR2C	1.138537844	7.175160411	8.628356724	7.20404E-14	1.29644E-12	21.06065594
RASL10A	1.33408397	6.524022744	8.622199205	7.43443E-14	1.33144E-12	21.02964928
UCP2	1.420366699	6.705930104	8.618864994	7.56223E-14	1.34998E-12	21.01286109
LGALS2	1.55263137	6.296098835	8.601606318	8.25962E-14	1.46508E-12	20.92597819
LEFTY2	-1.013309404	4.838157359	-8.584392672	9.019E-14	1.58213E-12	20.83935035
APOD	-1.833925127	5.645408192	-8.582139005	9.12344E-14	1.59667E-12	20.82801087
MYOCD	-1.054093665	5.180686483	-8.580729179	9.18939E-14	1.60443E-12	20.82091748
CD37	1.291009994	6.193100037	8.577982243	9.31925E-14	1.62456E-12	20.80709712
FNDC1	1.113193721	6.546331823	8.575391248	9.44341E-14	1.64234E-12	20.794062
SPP1	2.790238155	9.977552237	8.564475201	9.98488E-14	1.72573E-12	20.73915134
FGR	1.436843208	8.222683062	8.538903379	1.13775E-13	1.94677E-12	20.61056427
LOC645954	-1.019511507	6.510953217	-8.528751211	1.19826E-13	2.03789E-12	20.55953257
LGR6	-1.044715042	6.939514608	-8.524263232	1.22603E-13	2.08023E-12	20.53697625
CD300A	1.007446906	5.400892659	8.509255927	1.3236E-13	2.22543E-12	20.46156532
TFPI2	-1.348625916	6.646108081	-8.508861083	1.32627E-13	2.22795E-12	20.45958156
TIFAB	1.19691601	4.826360484	8.502774897	1.3681E-13	2.29504E-12	20.42900562
CSTB	1.19332764	9.460757212	8.482648294	1.516E-13	2.51848E-12	20.3279204
ADRA1B	-1.046460085	6.512708487	-8.478508054	1.54834E-13	2.56456E-12	20.30713142
RNASE1	1.268656434	10.46217178	8.474298578	1.58194E-13	2.61049E-12	20.28599664
HLA-DRB4	1.361466356	8.52484375	8.452218861	1.77039E-13	2.89785E-12	20.17517039
PTCRA	1.363767519	5.458516087	8.446875708	1.81926E-13	2.96996E-12	20.14835895
FCGR1B	1.267950131	6.768593288	8.421950967	2.06559E-13	3.34902E-12	20.02332977
RASSF4	1.138351509	7.29564118	8.388169978	2.45326E-13	3.90364E-12	19.85398424
C13orf15	1.061006868	8.011680381	8.357211039	2.87182E-13	4.51161E-12	19.69889829
HLA-DRA	1.28353239	9.586366956	8.350175969	2.97644E-13	4.64972E-12	19.66367202
BATF	1.098417324	7.032870285	8.349625791	2.98478E-13	4.65948E-12	19.66091739
C6orf192	1.107572882	7.328418547	8.327129195	3.3465E-13	5.17695E-12	19.54831151
EMILIN2	1.167841257	8.585479845	8.321814322	3.43814E-13	5.30766E-12	19.52171675
ANKRD58	1.257044434	5.930162722	8.276948623	4.31832E-13	6.55238E-12	19.29734983
TMEM51	1.037413223	7.708305751	8.24540003	5.06833E-13	7.57731E-12	19.1397258
DARC	-1.327709528	5.841100684	-8.238772959	5.24165E-13	7.81021E-12	19.10663104
LILRA4	1.230461678	6.116056305	8.229197877	5.50255E-13	8.16071E-12	19.05882395
FBLN1	-1.386957139	9.889908931	-8.220091387	5.76266E-13	8.4843E-12	19.01336714
TM4SF19	1.397694856	4.94739645	8.197192351	6.47209E-13	9.41052E-12	18.89910856
IGSF6	1.270738931	5.789793824	8.194252508	6.56925E-13	9.5207E-12	18.88444456
RHBDF2	1.046550446	7.688249815	8.182296415	6.97958E-13	1.0037E-11	18.82481879
TMEM176B	1.264466097	7.356508413	8.167147622	7.53631E-13	1.07888E-11	18.74929739
C3	-1.448446827	6.883824427	-8.134676745	8.88297E-13	1.24996E-11	18.58752148
PLA2G7	1.860206343	6.252836076	8.115175554	9.80419E-13	1.36835E-11	18.49043036
PCP4	-1.49115512	4.986693787	-8.113917993	9.86676E-13	1.37449E-11	18.48417107
RGS5	-1.354406474	9.999808617	-8.098000914	1.06939E-12	1.47861E-11	18.40496504
CD83	1.533714863	7.632011372	8.096411667	1.07802E-12	1.48777E-11	18.39705857
CD3D	1.080657151	6.552750555	8.093774424	1.09249E-12	1.50247E-11	18.38393912
HAVCR2	1.209439839	5.78607341	8.093719894	1.09279E-12	1.50247E-11	18.38366786
HLA-DQB2	1.162301501	6.988551683	8.093610698	1.09339E-12	1.50247E-11	18.38312467
CCL18	2.989513099	8.820455806	8.085059693	1.1417E-12	1.56498E-11	18.34059286
FAM150B	-1.397871277	6.266371117	-8.084475429	1.14507E-12	1.56672E-11	18.33768716
SORBS1	-1.227277831	7.723193417	-8.042932114	1.41248E-12	1.89616E-11	18.13120268
CPVL	1.169565735	6.595276442	8.029580285	1.51098E-12	2.00811E-11	18.06489103
CRISPLD2	-1.194772973	5.183892382	-7.991984138	1.82656E-12	2.38063E-11	17.87830752
KCNA5	-1.231787645	6.419552977	-7.983174064	1.90953E-12	2.4844E-11	17.8346142
MYO1G	1.139562789	5.77055196	7.980028028	1.94005E-12	2.51969E-11	17.81901428
IL7R	1.280369406	6.807128328	7.977941905	1.96056E-12	2.54188E-11	17.80867084
CHRDL1	-1.406927994	5.275304641	-7.972475086	2.01534E-12	2.60078E-11	17.78156823
TCEAL2	-1.10565512	7.190227441	-7.966509807	2.07684E-12	2.6755E-11	17.75199946
MZB1	1.398317646	5.473474482	7.899641924	2.90808E-12	3.64581E-11	17.42091284
MYOM1	-1.155690118	6.555097078	-7.877155161	3.2562E-12	4.04048E-11	17.30972634
PARM1	-1.087285197	6.433545673	-7.849656736	3.73866E-12	4.57539E-11	17.17386691
ANXA8L2	1.213649944	5.155325444	7.840374242	3.91706E-12	4.7597E-11	17.12803256
AKAP12	-1.015410515	5.742604013	-7.838920485	3.94576E-12	4.78934E-11	17.12085555
RYR2	-1.1221163	5.63305196	-7.818940032	4.362E-12	5.23182E-11	17.02224905
MS4A4A	1.437011626	8.350954142	7.812424589	4.50696E-12	5.39986E-11	16.99010826
GPR137B	1.034507107	7.201480677	7.800034773	4.79594E-12	5.71533E-11	16.9290081
SFRP1	-1.381609253	5.863326553	-7.789584	5.05396E-12	5.98756E-11	16.87748975
CXCL14	-2.938112299	7.440446098	-7.78611733	5.14257E-12	6.07959E-11	16.86040434
RAB42	1.576839007	5.99926544	7.778006413	5.35594E-12	6.30506E-11	16.82043757
CCR7	1.061615026	6.147556398	7.776131158	5.40651E-12	6.35787E-11	16.81119874
LOC100129846	-1.109277711	6.970317123	-7.767497314	5.64554E-12	6.61798E-11	16.76866986
LGMN	1.082738892	7.136473743	7.758223042	5.91401E-12	6.89277E-11	16.72300014
CTSS	1.063055642	5.584020433	7.752375127	6.08978E-12	7.08649E-11	16.69421037
CAPG	1.402000498	7.412486594	7.743531494	6.3655E-12	7.38418E-11	16.65068331
HK3	1.0184182	5.217402459	7.702649306	7.8102E-12	8.92979E-11	16.44963937
LOC100653210	1.715465022	6.529895063	7.675469866	8.94653E-12	1.00789E-10	16.31613951
MT1X	-1.14492035	7.573385263	-7.672761771	9.06837E-12	1.01955E-10	16.30284494
FUCA1	1.269910197	7.972830529	7.652686706	1.00245E-11	1.11914E-10	16.20433267
TMEM35	-1.050344362	5.524856694	-7.632573915	1.10829E-11	1.22683E-10	16.10570678
VNN1	1.097182533	5.543437038	7.615029938	1.20962E-11	1.33106E-10	16.01973648
IGJ	1.549756689	6.56915588	7.606633448	1.26132E-11	1.38317E-10	15.978611
JPH2	-1.022374164	6.711819064	-7.595879255	1.33076E-11	1.45003E-10	15.92595632
SLC29A3	1.068306577	5.897799556	7.590851607	1.36451E-11	1.48608E-10	15.90134718
ADRA2C	-1.565345119	7.774563609	-7.544346847	1.71991E-11	1.82405E-10	15.67393811
MMP7	2.463607581	6.011989645	7.541773554	1.74206E-11	1.84666E-10	15.66136641
FCER1G	1.222384755	8.505649501	7.51158752	2.02405E-11	2.11537E-10	15.5139871
PLD3	1.000669195	7.934839589	7.508583003	2.05448E-11	2.14415E-10	15.49932741
HCAR3	1.344001274	5.806482988	7.506080235	2.08018E-11	2.16894E-10	15.48711716
ARL4C	1.109839545	7.912091346	7.497157652	2.17442E-11	2.25874E-10	15.44359636
RASL12	-1.112618928	6.176546783	-7.488573518	2.26908E-11	2.34286E-10	15.4017408
C1QB	1.332567527	9.653718565	7.464936824	2.55141E-11	2.60417E-10	15.28656373
SPARCL1	-1.034401995	10.00795719	-7.425406226	3.10354E-11	3.11487E-10	15.094183
ADAMTS1	-1.086522635	8.050370285	-7.425080769	3.10854E-11	3.11849E-10	15.0926004
HPR	-1.383421524	5.831548632	-7.413981301	3.28414E-11	3.27744E-10	15.0386398
IRF5	1.362681577	7.178538739	7.411784452	3.32005E-11	3.31127E-10	15.02796263
PDE8B	-1.068735049	6.50826507	-7.395803465	3.59323E-11	3.56139E-10	14.95032071
KIAA1199	1.347710682	5.804652829	7.372204572	4.03792E-11	3.94939E-10	14.83576245
BTC	-1.033672818	5.637696468	-7.359775859	4.29364E-11	4.17384E-10	14.77547428
PDE6G	1.268690755	5.895283839	7.35910219	4.30796E-11	4.18592E-10	14.77220741
TREM2	1.49056249	6.567646542	7.356587703	4.36179E-11	4.22716E-10	14.76001455
KCNN4	1.076882266	6.851077108	7.338368634	4.77233E-11	4.58582E-10	14.67170848
HP	-1.818663641	6.508383876	-7.306000812	5.5984E-11	5.31454E-10	14.51499528
PLTP	1.09031044	9.140905141	7.274742641	6.53034E-11	6.12608E-10	14.36386446
FBP1	1.615712056	6.916911982	7.255603256	7.17529E-11	6.66649E-10	14.27143017
APOE	1.929816113	10.72839173	7.23870722	7.7969E-11	7.19597E-10	14.18989602
AQP9	1.624490006	6.291058617	7.184041482	1.01974E-10	9.2054E-10	13.92652788
MREG	1.126535197	5.186706731	7.174496019	1.06861E-10	9.6192E-10	13.8806079
IL1B	1.437233039	7.014647744	7.156495095	1.16716E-10	1.04429E-09	13.79406733
SLA	1.095350693	8.080392012	7.155136594	1.17495E-10	1.05084E-09	13.78753922
FAM180B	-1.284072862	6.167712648	-7.153323683	1.18543E-10	1.05937E-09	13.77882815
MMP1	1.896363931	5.970929641	7.14660607	1.22507E-10	1.09129E-09	13.74655642
HBA2	1.918380952	10.55456731	7.142395736	1.25059E-10	1.11313E-09	13.72633501
DACT3	-1.146824474	8.673189257	-7.083144608	1.67081E-10	1.45118E-09	13.44219578
KCNJ5	1.114445573	4.996568972	7.081984354	1.6803E-10	1.45829E-09	13.43663991
SMTN	-1.112718347	7.762601701	-7.080682009	1.69102E-10	1.46645E-09	13.43040402
GZMA	1.091103181	6.703774501	7.065268976	1.82313E-10	1.57305E-09	13.35663356
TM7SF4	1.296758341	5.138309449	7.046635869	1.99656E-10	1.70747E-09	13.26752601
SCRG1	-1.354063207	7.846462186	-7.045117252	2.01139E-10	1.71883E-09	13.26026729
C16orf89	-1.154624721	6.294364368	-6.978947375	2.77562E-10	2.30983E-09	12.94452601
ANGPTL7	-1.165652154	4.771780233	-6.955048299	3.11723E-10	2.572E-09	12.83074992
BDNF	-1.01162938	5.089424464	-6.940138383	3.35111E-10	2.74867E-09	12.75984012
PAQR5	1.14734693	5.217485669	6.92718182	3.5684E-10	2.91335E-09	12.6982653
MMP12	2.311305821	5.946160318	6.924411384	3.61664E-10	2.94585E-09	12.68510453
SYNM	-1.139288123	7.349159116	-6.920566036	3.68467E-10	2.99198E-09	12.66684067
KCNAB1	-1.024733337	6.032663184	-6.918204491	3.72708E-10	3.02253E-09	12.65562612
VMO1	1.266614011	7.211860669	6.892373007	4.22368E-10	3.37971E-09	12.53304921
SERPINA1	1.189210424	7.312014608	6.833617604	5.61041E-10	4.39456E-09	12.25487658
VSIG4	1.027844382	9.128437962	6.823572466	5.88896E-10	4.58532E-09	12.20740842
HILPDA	-1.180873228	7.43868713	-6.797143593	6.6889E-10	5.16123E-09	12.08264602
FCN1	1.036074813	6.401557877	6.796938463	6.69551E-10	5.16439E-09	12.08167839
TSPAN8	-1.103409978	5.324227996	-6.735338384	9.00365E-10	6.80347E-09	11.79161071
HLA-DRB5	1.130989967	9.286320266	6.720231115	9.6806E-10	7.25833E-09	11.72062921
SLC31A2	1.047507824	7.382059449	6.673308962	1.21207E-09	8.88728E-09	11.50056625
SGK1	1.020942367	8.578533192	6.648422555	1.36522E-09	9.89993E-09	11.38409908
HLA-DQA1	1.412987199	7.412233266	6.613832225	1.61031E-09	1.15042E-08	11.22250892
LPL	1.230470417	6.78113628	6.609040429	1.64753E-09	1.17588E-08	11.20015076
CXCR4	1.21211202	8.970159486	6.582610288	1.8686E-09	1.32138E-08	11.07694846
HLA-DQA2	1.410212335	7.391570821	6.541789587	2.26888E-09	1.5759E-08	10.88706438
HAND2	-1.180715002	4.969180843	-6.516592954	2.55708E-09	1.75743E-08	10.77010284
PLBD1	1.052583114	7.717352533	6.504206515	2.71172E-09	1.85228E-08	10.71267478
SPON1	-1.44216161	6.193741679	-6.476188484	3.09642E-09	2.09767E-08	10.58294263
C11orf96	-1.124892021	11.23694527	-6.447002209	3.55447E-09	2.38475E-08	10.4480537
ANGPTL1	-1.21884918	6.518343195	-6.39775228	4.4837E-09	2.94083E-08	10.22102991
C15orf48	1.526872472	6.567798632	6.332359468	6.09653E-09	3.89873E-08	9.920764678
RBPMS2	-1.284093387	5.452436668	-6.324141741	6.33598E-09	4.04025E-08	9.883127196
HBB	1.373946747	11.70681906	6.253502963	8.81589E-09	5.49413E-08	9.56049922
SLPI	-1.061906534	6.203001572	-6.253070832	8.83368E-09	5.50368E-08	9.558530567
DES	-2.120111542	9.29655649	-6.232264219	9.73347E-09	6.01379E-08	9.463814947
APOC1	2.261409122	8.042971986	6.211887774	1.0702E-08	6.56665E-08	9.371196762
DIO3	-1.266820752	5.004506287	-6.16969751	1.30194E-08	7.85859E-08	9.179869497
HLA-DQB1	1.210385969	7.662368713	6.124796988	1.60293E-08	9.48507E-08	8.976915688
HS3ST2	1.498250697	6.189868251	6.123376707	1.61349E-08	9.53996E-08	8.970507201
C8orf84	-1.253413243	6.835154401	-6.104227823	1.76278E-08	1.03321E-07	8.884173187
ADAMTS8	-1.08232971	6.948762019	-6.089529394	1.88652E-08	1.09879E-07	8.817990784
CD163	1.068324892	9.372633136	6.049856618	2.26483E-08	1.29975E-07	8.63973485
TMEM61	-1.048104157	5.571061391	-6.010900015	2.70868E-08	1.53391E-07	8.465239691
CILP	-1.326790313	5.366290218	-5.993975373	2.92722E-08	1.64552E-07	8.389600033
CARTPT	-1.047146898	4.595680011	-5.910607809	4.28374E-08	2.33326E-07	8.018536742
BCL2A1	1.180195373	6.181735392	5.910059747	4.29444E-08	2.33794E-07	8.016105836
STMN2	1.253816352	5.298696838	5.870645478	5.13715E-08	2.76161E-07	7.841579744
CASQ2	-1.311773232	6.06267243	-5.87038272	5.14328E-08	2.76424E-07	7.840418214
HBD	1.556802019	10.21750601	5.862566388	5.32898E-08	2.85645E-07	7.805877723
CNN1	-1.205438844	10.67678439	-5.659029825	1.33161E-07	6.66433E-07	6.914766279
SLC2A5	1.20672197	6.591352626	5.549446065	2.16636E-07	1.03777E-06	6.441869496
FHL5	-1.329516921	6.501441383	-5.501733698	2.67375E-07	1.26076E-06	6.237535598
ADAMTS4	-1.282143196	8.056226424	-5.457864106	3.24194E-07	1.50352E-06	6.050513904
PKD2L1	1.339648491	5.51248382	5.417568269	3.867E-07	1.77236E-06	5.879459404
HTRA4	1.1977413	5.438083857	5.394755206	4.27166E-07	1.94104E-06	5.782932829
CSF3	-1.389704352	4.772326646	-5.317297736	5.97937E-07	2.64363E-06	5.456914229
SAA1	-1.42346761	6.300068879	-5.274943486	7.17895E-07	3.12925E-06	5.279784862
MARCO	1.596055901	7.885240385	5.261146935	7.61825E-07	3.30391E-06	5.222262764
GAL	1.073247492	5.237818047	5.244424167	8.18603E-07	3.53089E-06	5.152657395
OSM	1.010304965	6.826196838	5.182912043	1.06526E-06	4.51001E-06	4.897738417
RASD1	-1.088033624	7.137369175	-5.085464443	1.61132E-06	6.60461E-06	4.497542597
CXCL1	1.045556239	6.318749538	4.997914685	2.32852E-06	9.26621E-06	4.141900802
PDZRN4	-1.129049232	6.290560743	-4.981353935	2.49548E-06	9.86889E-06	4.075052105
CHIT1	1.410869963	5.74997966	4.777774125	5.78486E-06	2.14986E-05	3.264626616
ACTA1	-1.197588987	5.316949889	-4.757874974	6.27365E-06	2.31528E-05	3.186560892
ACTG2	-1.03099785	10.80414016	-4.525957991	1.59131E-05	5.46669E-05	2.292469161
SDS	1.073999104	6.240658746	4.304349774	3.77305E-05	0.000121358	1.466330074
MUSTN1	-1.090095815	7.972652089	-4.201884701	5.57368E-05	0.000174386	1.094108981
ITLN1	-1.44935127	7.868654308	-4.020458047	0.000109614	0.000325741	0.450810185
