# Supplementary material for: Identification of crosstalk genes and immune characteristics between Alzheimer’s disease and atherosclerosis
Source: Front Immunol. 2024 Aug 12;15:1443464. doi: 10.3389/fimmu.2024.1443464 (PMC11345154; doi:10.3389/fimmu.2024.1443464)
Supplement: Supplementary Table 3 — Identification of the MEgreen module most positively correlated with AD and the MEturquoise module most positively correlated with AS by WGCNA. [file Table3.xls]

## Sheet: Sheet1
AD MEgreen	AS MEturquoise
ADAMTS9	A1BG-AS1
ADH1B	AADAT
ADM	AASS
ADORA3	ABCA1
AIF1	ABCA7
ALOX5	ABCA8
ALOX5AP	ABCC3
ANGPTL4	ABCC5
ANXA2	ABCC8
ANXA2P1	ABCD1
ANXA2P2	ABCG1
ANXA5	ABHD12
ARHGDIB	ABHD15
BCL3	ABHD3
C1orf162	ABHD6
C1QA	ABI3
C1QB	ABI3BP
C1QC	ABL1
C1R	ABLIM1
C1S	ABRA
C3	ACAA2
C7	ACAP1
CCR1	ACCN4
CD14	ACOT13
CD163	ACOT4
CD53	ACP2
CD93	ACP5
CDKN1A	ACRBP
CEBPB	ACSF2
CEBPD	ACSL1
CFB	ACTA1
CFH	ACTN3
CFHR1	ADAM22
CHSY1	ADAM23
CLEC2B	ADAM28
CLIC1	ADAM8
COL4A1	ADAMDEC1
CRISPLD2	ADAMTS1
CSDA	ADAMTS14
CSF1R	ADAMTS9
CYBA	ADAP1
CYBB	ADAP2
DCN	ADCK2
EMP1	ADCY7
EMP3	ADH5
F13A1	ADORA2B
FCER1G	ADORA3
FCGBP	ADPGK
FCGR1B	ADRB2
FCGR2A	ADRBK1
FCGR3A	ADRBK2
FCGR3B	AEBP2
FER1L3	AFAP1L2
FPR1	AFF3
FSTL1	AGAP3
GADD45B	AGL
GBP2	AGPAT2
GPSM3	AGPAT3
HAMP	AGPAT4-IT1
HCK	AGRP
HCLS1	AGTR1
HIG2	AGTRAP
HLA-DMB	AIF1
HLA-DPA1	AIM1
HLA-DRA	AIM2
HLA-DRB4	AK4
HMOX1	AK8
IER3	AKAP12
IFI30	AKAP2
IFITM1	AKR1A1
IL18	AKR1B1
IL1R1	AKT3
IL4R	ALDH3B1
IRF1	ALK
ITGB2	ALOX15B
KIAA1949	ALOX5
KLF6	ALOX5AP
LAPTM4A	ALPK2
LAPTM5	AMDHD1
LAT2	AMDHD2
LCP1	AMICA1
LOC387763	AMOT
LOC654346	AMOTL1
LYZ	AMPD1
MPZL2	AMPH
MS4A4A	AMZ1
MS4A6A	ANGEL1
MSN	ANGPTL5
MVP	ANGPTL7
MYD88	ANK2
NP	ANKMY1
NPC2	ANKRD13D
PDLIM1	ANKRD58
PIM1	ANKRD9
PROS1	ANO5
PTPRC	ANP32E
PYGL	ANPEP
RAB20	ANXA2
RELL1	ANXA2P1
RGS1	ANXA8L2
RGS10	AOAH
RHBDF2	AOC4
RNASE6	AOX1
S100A10	AP1B1
S100A11	AP1G2
S100A8	AP1S2
S100A9	AP2S1
SBNO2	APBB1IP
SCARA3	APBB2
SCIN	APCDD1
SERPINA1	APH1B
SERPINA3	APOBEC3C
SERPINB1	APOBEC3G
SERPING1	APOBR
SHC1	APOC1
SLC2A5	APOC2
SRGN	APOC4
STAB1	APOD
TAGLN2	APOE
TBXAS1	APOOL
TGFBI	AQP7P3
TIMP1	AQP9
TLR2	AQPEP
TM4SF1	ARAP2
TNFRSF1A	ARGLU1
TNFRSF1B	ARHGAP15
TNFRSF6B	ARHGAP20
TREM2	ARHGAP22
TRIM22	ARHGAP23
TUBB6	ARHGAP24
TYROBP	ARHGAP25
UCP2	ARHGAP27
VAMP8	ARHGAP30
VSIG4	ARHGAP4
ZFP36	ARHGAP42
ZIC1	ARHGAP5
	ARHGAP9
	ARHGDIB
	ARHGEF18
	ARHGEF4
	ARHGEF9
	ARID3A
	ARL11
	ARL4C
	ARL4D
	ARL5A
	ARMC7
	ARMCX3-AS1
	ARNT2
	ARPC1B
	ARPC3
	ARPC5
	ARRB1
	ARRB2
	ARRDC1
	ARRDC4
	ARSA
	ARSB
	ASAH1
	ASAP1
	ASAP1-IT1
	ASB16
	ASCL2
	ASGR2
	ASNS
	ASPA
	ASPHD1
	ASPM
	ASS1
	ATF5
	ATF7IP2
	ATG16L2
	ATG7
	ATL1
	ATM
	ATP11A
	ATP1A2
	ATP1B1
	ATP6AP1
	ATP6AP2
	ATP6V0A1
	ATP6V0B
	ATP6V0C
	ATP6V0D1
	ATP6V0D2
	ATP6V1A
	ATP6V1B2
	ATP6V1C1
	ATP6V1F
	ATP8B2
	ATP8B4
	ATRN
	ATXN3
	AURKA
	AXIN2
	B2M
	B3GALNT2
	B3GNT2
	B3GNT5
	B3GNT8
	BAG3
	BANP
	BARD1
	BATF
	BATF2
	BAX
	BBC3
	BCAM
	BCAP31
	BCAT1
	BCHE
	BCL11A
	BCL11B
	BCL2A1
	BCL2L11
	BCL7A
	BCL9
	BCOR
	BDH1
	BDNF
	BEND5
	BEND7
	BEST1
	BEX5
	BHMT2
	BID
	BIN2
	BIRC5
	BLK
	BLM
	BLNK
	BLOC1S2
	BLVRB
	BMP2
	BMP2K
	BMPR1A
	BOC
	BORA
	BRI3BP
	BRMS1L
	BST2
	BTC
	BTK
	BTN3A1
	BTN3A2
	BUB1
	BUB1B
	BVES
	C10orf10
	C10orf108
	C10orf125
	C10orf58
	C10orf81
	C11orf35
	C11orf41
	C11orf45
	C11orf52
	C11orf75
	C12orf49
	C12orf5
	C12orf76
	C13orf15
	C13orf33
	C14orf109
	C14orf159
	C14orf34
	C15orf23
	C15orf27
	C15orf48
	C15orf59
	C16orf54
	C16orf59
	C16orf70
	C16orf79
	C16orf89
	C17orf82
	C17orf87
	C19orf81
	C1orf162
	C1orf186
	C1orf195
	C1orf21
	C1orf228
	C1orf38
	C1orf85
	C1orf93
	C1orf96
	C1QA
	C1QB
	C1QC
	C1QTNF3
	C1QTNF4
	C2
	C20orf26
	C20orf3
	C20orf72
	C21orf63
	C21orf7
	C21orf96
	C22orf34
	C2CD2L
	C2orf18
	C2orf84
	C2orf89
	C3AR1
	C3orf70
	C4orf32
	C4orf48
	C5AR1
	C5orf20
	C6orf105
	C6orf108
	C6orf115
	C6orf168
	C6orf174
	C6orf192
	C6orf26
	C6orf62
	C7
	C7orf29
	C7orf53
	C7orf55
	C9orf139
	C9orf150
	C9orf167
	C9orf91
	CA12
	CA2
	CAB39L
	CACNA2D1
	CACNA2D3
	CACNA2D4
	CACNB1
	CADM1
	CALM1
	CALML3
	CALML4
	CAMK1G
	CAMK2N1
	CAMP
	CAMSAP2
	CAMTA1
	CANX
	CAP2
	CAPG
	CAPN3
	CARD11
	CARD14
	CARD16
	CARD6
	CARD9
	CASC5
	CASP1
	CASQ1
	CAST
	CATSPER1
	CAV1
	CAV2
	CAV3
	CBLN3
	CC2D2A
	CCDC109B
	CCDC136
	CCDC142
	CCDC151
	CCDC154
	CCDC19
	CCDC28A
	CCDC30
	CCDC71
	CCDC88A
	CCDC88B
	CCDC88C
	CCL18
	CCL3
	CCL3L3
	CCL4
	CCL5
	CCL7
	CCNB1
	CCNB1IP1
	CCNB2
	CCNE1
	CCR1
	CCR10
	CCR2
	CCR5
	CCR7
	CCRL2
	CD109
	CD14
	CD163
	CD163L1
	CD180
	CD19
	CD2
	CD244
	CD247
	CD27
	CD28
	CD300A
	CD300C
	CD300LF
	CD320
	CD33
	CD36
	CD37
	CD38
	CD3D
	CD3G
	CD4
	CD40
	CD40LG
	CD5
	CD52
	CD53
	CD6
	CD68
	CD70
	CD72
	CD74
	CD80
	CD82
	CD83
	CD84
	CD8A
	CD8B
	CD96
	CDC37L1
	CDC42EP4
	CDC45
	CDC73
	CDCA8
	CDCP1
	CDH1
	CDH19
	CDH23
	CDH3
	CDH6
	CDK14
	CDKN1A
	CDKN2A
	CDON
	CDT1
	CEACAM21
	CEBPA
	CEBPE
	CECR1
	CELSR1
	CENPBD1
	CENPC1
	CENPE
	CENPM
	CEP55
	CEP70
	CERS1
	CETP
	CFL2
	CFP
	CHI3L1
	CHIT1
	CHKA
	CHKB
	CHMP1B
	CHODL
	CHRD
	CHRDL1
	CHRM4
	CHRNA1
	CHST11
	CIB2
	CIDEB
	CIITA
	CILP
	CITED2
	CKAP2
	CKLF
	CKS2
	CLCN7
	CLDN11
	CLDN23
	CLEC10A
	CLEC11A
	CLEC4A
	CLEC5A
	CLEC7A
	CLECL1
	CLIC4
	CLIP1
	CLMN
	CLN6
	CLSTN2
	CLTB
	CMIP
	CMKLR1
	CMTM3
	CMTM7
	CNDP2
	CNIH3
	CNN3
	CNNM4
	CNPY3
	CNR1
	CNTN4
	COCH
	COL19A1
	COL23A1
	COLEC12
	COMMD9
	COPG2IT1
	CORO1A
	CORO2A
	CORO7
	COTL1
	COX1
	COX6A2
	CPEB1
	CPNE7
	CPPED1
	CPT1B
	CPT2
	CPVL
	CR1
	CR1L
	CRABP2
	CREBL2
	CREG1
	CRHBP
	CRISPLD2
	CRNDE
	CRTAC1
	CRTAM
	CRYBB1
	CRYL1
	CSDA
	CSF1R
	CSF2RA
	CSF3R
	CSK
	CSPG5
	CSRNP1
	CST7
	CSTB
	CTNNAL1
	CTSA
	CTSB
	CTSC
	CTSD
	CTSH
	CTSK
	CTSL1
	CTSL1P8
	CTSL2
	CTSS
	CTSW
	CTSZ
	CTTN
	CX3CR1
	CXADR
	CXADRP3
	CXCL1
	CXCL10
	CXCL14
	CXCL16
	CXCL9
	CXCR2P1
	CXCR3
	CXCR4
	CXCR6
	CXCR7
	CXorf38
	CXorf65
	CXorf69
	CXXC4
	CYB561
	CYB561D1
	CYB561D2
	CYB5R4
	CYBA
	CYBASC3
	CYBB
	CYFIP1
	CYP27A1
	CYP27B1
	CYP2R1
	CYP2S1
	CYP51A1
	CYTH1
	CYTH4
	CYTIP
	DAB2
	DAGLB
	DAPK3
	DAPP1
	DARC
	DBI
	DBN1
	DCAF8L2
	DCDC2C
	DCLK1
	DCUN1D3
	DCUN1D4
	DDAH1
	DDR2
	DDX28
	DDX60L
	DEF6
	DENND1C
	DENND2C
	DENND2D
	DENND4B
	DFNA5
	DGKD
	DGKZ
	DHDH
	DHRS9
	DHRSX
	DHX58
	DIAPH2
	DIO3
	DIO3OS
	DIRAS1
	DIRC2
	DISC1
	DKFZp451A211
	DKFZP547J0410
	DKFZP564C152
	DKFZp761E198
	DLC1
	DLEC1
	DLG5
	DLGAP5
	DLX1
	DMXL2
	DNAJB4
	DNAJC18
	DNAJC5
	DNAJC5B
	DNASE1L1
	DNASE2
	DNASE2B
	DOCK2
	DOCK8
	DOK1
	DOK3
	DOK6
	DOPEY2
	DPEP2
	DPP4
	DPP7
	DPRXP4
	DPY19L2
	DPYD
	DRAM1
	DRAM2
	DSC2
	DSE
	DTL
	DTX1
	DTX3L
	DUSP10
	DUSP18
	DUSP6
	DYNC1I1
	DYNC1LI2
	DYNLT3
	E2F7
	EAF2
	EBF2
	EBI3
	EBPL
	ECE1
	ECEL1
	ECEL1P2
	ECM1
	EDEM2
	EDNRA
	EEF1E1
	EFHD2
	EFTUD2
	EGFR
	EGR2
	EHD2
	EID1
	EIF1AX
	EIF3E
	EIF5A2
	ELL2
	ELMO1
	ELOVL7
	EMB
	EMD
	EMILIN2
	EMP3
	EMR2
	ENAH
	ENTHD1
	EOMES
	EPAS1
	EPB41L3
	EPB41L4A-AS1
	EPB41L5
	EPHA3
	EPHA4
	EPHX3
	EPSTI1
	ERG
	ERP27
	ERRFI1
	ESAM
	ESD
	ESF1
	ESR1
	ETS2
	ETV5
	EVI2A
	EVI2B
	EYA2
	F11R
	F13A1
	F8A1
	FABP5
	FAH
	FAM101A
	FAM107A
	FAM107B
	FAM110A
	FAM110B
	FAM113B
	FAM123B
	FAM149A
	FAM150B
	FAM165B
	FAM174B
	FAM180B
	FAM188B
	FAM195A
	FAM198A
	FAM20A
	FAM20B
	FAM20C
	FAM24B
	FAM26F
	FAM49A
	FAM49B
	FAM54A
	FAM70A
	FAM71E1
	FAM78A
	FAM82A2
	FAM96A
	FANCE
	FANCI
	FAR2
	FASLG
	FASTKD1
	FBLN1
	FBP1
	FBXL16
	FBXL7
	FBXO2
	FBXO25
	FBXO31
	FBXO41
	FBXW4
	FCAR
	FCER1G
	FCGR1B
	FCGR2A
	FCGR2C
	FCGR3A
	FCGRT
	FCHO1
	FCHO2
	FCN1
	FCRLB
	FDXR
	FERMT3
	FES
	FGD2
	FGD3
	FGF2
	FGR
	FHAD1
	FILIP1
	FKBP15
	FLI1
	FLJ25694
	FLJ34690
	FLJ44124
	FLJ90757
	FLNC
	FLVCR2
	FMN1
	FMNL1
	FMNL2
	FNDC1
	FOLR2
	FONG
	FOSL2
	FOXC2
	FOXL1
	FOXM1
	FOXN3
	FOXO3
	FPR1
	FRMD4B
	FRMD6
	FRRS1
	FSTL1
	FSTL3
	FTH1
	FTHL17
	FTL
	FUCA1
	FUCA2
	FUT4
	FXYD2
	FXYD5
	FYB
	FZD2
	GAA
	GAB1
	GAB3
	GABARAPL1
	GADD45A
	GAGE2B
	GAL
	GAL3ST4
	GALC
	GALM
	GALNS
	GALNT14
	GALNT5
	GALNT6
	GALNTL1
	GALNTL2
	GAPT
	GAS2L3
	GAS5
	GAS7
	GATA3
	GATM
	GBA
	GBAP1
	GBGT1
	GBP5
	GCA
	GCHFR
	GCNT1
	GCOM1
	GCSH
	GDF10
	GEMIN7
	GFPT1
	GFRA1
	GGA1
	GGA2
	GGH
	GGT1
	GGT8P
	GGTLC1
	GGTLC2
	GHR
	GHRL
	GIMAP2
	GINS1
	GINS2
	GINS3
	GJA4
	GJA5
	GJC1
	GJC2
	GK3P
	GKAP1
	GLA
	GLB1
	GLB1L
	GLI1
	GLI2
	GLT25D1
	GLT25D2
	GLUL
	GM2A
	GMFG
	GMIP
	GNA15
	GNAI1
	GNAZ
	GNG2
	GNG8
	GNGT2
	GNLY
	GNPDA1
	GNPNAT1
	GNPTAB
	GNS
	GOLGA6L6
	GOLGA7B
	GPATCH4
	GPC3
	GPC6
	GPD1L
	GPM6B
	GPNMB
	GPR125
	GPR132
	GPR133
	GPR135
	GPR137B
	GPR162
	GPR171
	GPR18
	GPR34
	GPR64
	GPR65
	GPR84
	GPRASP2
	GPRC5A
	GPRIN3
	GPSM3
	GPX1
	GRAMD1B
	GRAMD4
	GRB10
	GRB14
	GRB2
	GRIN2D
	GRIN3B
	GRINA
	GSDMA
	GSTM1
	GSTM3
	GSTM5
	GSTO1
	GTSE1
	GUCA2B
	GUCY1A2
	GUSB
	GYG1
	GZMA
	GZMB
	GZMH
	GZMK
	H2AFJ
	H2BFM
	HADH
	HAGHL
	HAMP
	HAVCR2
	HCAR3
	HCK
	HCLS1
	HCST
	HDAC10
	HDGFRP3
	HEATR3
	HEBP2
	HENMT1
	HES1
	HES2
	HES4
	HEXA
	HEXB
	HEXDC
	HEXIM1
	HEYL
	HFE
	HHAT
	HHEX
	HIGD1A
	HILPDA
	HIPK3
	HIST1H1B
	HIST1H2AI
	HIST1H2BF
	HIST1H3B
	HIST2H3A
	HIVEP2
	HJURP
	HK2
	HK3
	HLA-A
	HLA-B
	HLA-C
	HLA-DMA
	HLA-DMB
	HLA-DOB
	HLA-DPA1
	HLA-DPB1
	HLA-DPB2
	HLA-DQA1
	HLA-DQA2
	HLA-DQB1
	HLA-DQB2
	HLA-DRA
	HLA-DRB1
	HLA-DRB4
	HLA-DRB5
	HLA-E
	HLA-F
	HLA-G
	HLA-J
	HMGA1
	HMGA1P4
	HMGCS1
	HMGN5
	HMHA1
	HMMR
	HMOX1
	HN1
	HNMT
	HOMER3
	HOXA4
	HOXB6
	HPCAL1
	HPD
	HPGD
	HPGDS
	HPS1
	HPS5
	HPSE
	HPSE2
	HRC
	HRK
	HS3ST1
	HS3ST2
	HSBP1L1
	HSH2D
	HSP90AB2P
	HSPA12A
	HSPA6
	HSPB3
	HSPB6
	HSPBAP1
	HTATIP2
	HTR7
	HTRA4
	HVCN1
	IBSP
	ICAM3
	ICOS
	ICOSLG
	ID1
	ID2
	ID3
	IDH1
	IFFO1
	IFI30
	IFI44L
	IFI6
	IFIH1
	IFIT1
	IFIT2
	IFIT3
	IFNAR2
	IFNGR1
	IFRD1
	IGANRP
	IGF2BP3
	IGF2R
	IGFBP1
	IGFLR1
	IGJ
	IGLL5
	IGSF6
	IGSF9B
	IL10
	IL10RA
	IL10RB
	IL16
	IL17B
	IL17D
	IL17RA
	IL17RD
	IL18
	IL18BP
	IL18RAP
	IL1B
	IL1RN
	IL21R
	IL23A
	IL27RA
	IL2RA
	IL2RB
	IL2RG
	IL32
	IL33
	IL4I1
	IL6ST
	IL7R
	IMMP2L
	IMPA2
	IMPDH1
	INPP5D
	INSM1
	IPO5
	IQCJ-SCHIP1
	IQGAP3
	IQSEC2
	IRAK1
	IRF4
	IRF5
	IRF7
	IRF8
	IRF9
	IRS1
	ISG15
	ISG20
	ITGA4
	ITGA5
	ITGAD
	ITGAL
	ITGAM
	ITGAX
	ITGB1
	ITGB2
	ITGB3
	ITGB7
	ITK
	ITM2A
	ITM2C
	JAK3
	JAKMIP2
	JAM3
	JMJD6
	JPH4
	JUNB
	KATNAL1
	KCNA3
	KCNAB1
	KCNAB2
	KCNB1
	KCND2
	KCNE3
	KCNIP3
	KCNJ3
	KCNJ5
	KCNJ8
	KCNK1
	KCNK13
	KCNK3
	KCNK5
	KCNN4
	KCNQ1
	KCTD15
	KCTD9
	KGFLP2
	KHDRBS3
	KIAA0101
	KIAA0125
	KIAA0226L
	KIAA0247
	KIAA0319
	KIAA0408
	KIAA0930
	KIAA1199
	KIAA1324L
	KIAA1598
	KIAA2022
	KIF11
	KIF1C
	KIF21B
	KIF2C
	KIF5C
	KIFC1
	KIRREL
	KLF9
	KLHDC5
	KLHDC7B
	KLHDC8B
	KLHL13
	KLHL23
	KLHL6
	KLK1
	KLRB1
	KLRC4
	KLRG1
	KMO
	KRBOX1
	KRT31
	KRTAP21-1
	KRTAP2-4
	KRTAP6-3
	KYNU
	LACC1
	LACTB
	LAG3
	LAIR1
	LAMB3
	LAMC1
	LAMC3
	LAMP1
	LAMP3
	LAMTOR2
	LANCL1
	LAP3
	LAPTM4B
	LAPTM5
	LARGE
	LARP1B
	LARP6
	LASP1
	LAT2
	LAX1
	LAYN
	LCK
	LCN6
	LCP2
	LDB3
	LDHB
	LDLR
	LEF1
	LEFTY2
	LGALS2
	LGALS3
	LGALS9
	LGALS9C
	LGI1
	LGMN
	LHFPL2
	LHX2
	LIFR
	LIG1
	LILRA2
	LILRA3
	LILRA4
	LILRA5
	LILRA6
	LILRB1
	LILRB2
	LILRB3
	LILRB4
	LIMK1
	LIMS3L
	LINC00086
	LINC00112
	LINC00239
	LINC00256A
	LINC00256B
	LINC00312
	LINC00472
	LINC00478
	LINC00482
	LIPA
	LIPC
	LITAF
	LMCD1
	LOC100127983
	LOC100128242
	LOC100128278
	LOC100128292
	LOC100128420
	LOC100128993
	LOC100129662
	LOC100129781
	LOC100129846
	LOC100129960
	LOC100130232
	LOC100130238
	LOC100130433
	LOC100130811
	LOC100130876
	LOC100131096
	LOC100131234
	LOC100131283
	LOC100131355
	LOC100131541
	LOC100131657
	LOC100131733
	LOC100132741
	LOC100132909
	LOC100133190
	LOC100170939
	LOC100240734
	LOC100270746
	LOC100287375
	LOC100288273
	LOC100288432
	LOC100288602
	LOC100288637
	LOC100289019
	LOC100302640
	LOC100505483
	LOC100505495
	LOC100505500
	LOC100505504
	LOC100505592
	LOC100505702
	LOC100505738
	LOC100505821
	LOC100505905
	LOC100505906
	LOC100506075
	LOC100506258
	LOC100506310
	LOC100506459
	LOC100506523
	LOC100506548
	LOC100506553
	LOC100506585
	LOC100506795
	LOC100506965
	LOC100507009
	LOC100507039
	LOC100507303
	LOC100507307
	LOC100507319
	LOC100507505
	LOC100507540
	LOC100507547
	LOC100507554
	LOC100507584
	LOC100507602
	LOC100507642
	LOC100507918
	LOC100508196
	LOC100509553
	LOC100509621
	LOC100630918
	LOC100652764
	LOC100652963
	LOC100652987
	LOC100653058
	LOC100653060
	LOC100653210
	LOC142937
	LOC145820
	LOC147727
	LOC153577
	LOC153684
	LOC154092
	LOC158402
	LOC203274
	LOC255130
	LOC282997
	LOC283050
	LOC283070
	LOC283075
	LOC283143
	LOC283352
	LOC283454
	LOC283481
	LOC283728
	LOC284244
	LOC284757
	LOC285141
	LOC285181
	LOC285957
	LOC286058
	LOC339988
	LOC374443
	LOC388242
	LOC389634
	LOC389765
	LOC401093
	LOC401588
	LOC401847
	LOC439949
	LOC440104
	LOC440149
	LOC441268
	LOC550643
	LOC606724
	LOC641746
	LOC643723
	LOC643988
	LOC644189
	LOC645638
	LOC645954
	LOC728723
	LOC729678
	LOC729680
	LOC730020
	LOC731424
	LOC80054
	LOC92249
	LONRF1
	LPAR1
	LPAR5
	LPAR6
	LPCAT2
	LPHN2
	LPL
	LPXN
	LRCH2
	LRFN4
	LRIG3
	LRMP
	LRP1
	LRRC1
	LRRC33
	LRRC39
	LRRC49
	LRRC4B
	LRRC70
	LRRC8A
	LRRC8D
	LRRK1
	LRRN4CL
	LSP1
	LST1
	LTA4H
	LTB
	LUM
	LUZP2
	LY75
	LY86
	LY9
	LY96
	LYL1
	LYN
	LYRM1
	LYSMD1
	M6PR
	MACC1
	MACROD2
	MAF
	MAFB
	MAFF
	MAGED2
	MAGI2
	MAGI3
	MALAT1
	MAMLD1
	MAN2B1
	MANBA
	MAP1A
	MAP3K1
	MAP3K11
	MAP3K14
	MAP4K1
	MAP7D3
	MAPK13
	MAPKAPK3
	MARCKS
	MARCO
	MARK1
	MAST4
	MAT1A
	MATK
	MBNL1
	MBNL2
	MBOAT1
	MBOAT7
	MCHR1
	MCM2
	MCM5
	MCOLN1
	MCOLN2
	MCOLN3
	ME2
	MED18
	MEI1
	MEIS2
	MELK
	METAP2
	METRNL
	METTL7B
	MFNG
	MFSD1
	MFSD2A
	MFSD5
	MFSD7
	MGAT1
	MGAT4A
	MGAT4C
	MGC42157
	MIAT
	MIB1
	MICAL1
	MICB
	MID2
	MILR1
	MIPOL1
	MIR100HG
	MIR155HG
	MKLN1
	MKNK1
	MLC1
	MLF1
	MLF1IP
	MLKL
	MLLT4
	MLPH
	MMD
	MME
	MMP1
	MMP12
	MMP16
	MMP19
	MMP28
	MMP7
	MMP9
	MN1
	MNAT1
	MNDA
	MOAP1
	MOB3A
	MOP-1
	MOSPD2
	MPEG1
	MPP1
	MPP6
	MPP7
	MPZL3
	MRC1
	MREG
	MRGPRF
	MRO
	MRPS6
	MS4A14
	MS4A2
	MS4A4A
	MS4A4E
	MS4A6A
	MS4A7
	MSH5
	MSR1
	MST4
	MSX1
	MT1A
	MT1B
	MT1E
	MT1H
	MT1L
	MT1M
	MT1X
	MT2A
	MTHFD2
	MTMR14
	MTSS1
	MTSS1L
	MTUS1
	MUC2
	MX1
	MX2
	MXI1
	MXRA5
	MXRA7
	MYBL1
	MYBPC3
	MYBPH
	MYD88
	MYL2
	MYO15B
	MYO1B
	MYO1E
	MYO1F
	MYO1G
	MYO5A
	MYO7A
	MYO9B
	MYOC
	MYOM2
	MYOT
	MYOZ1
	MZB1
	NAB1
	NAB2
	NACC1
	NACC2
	NADKD1
	NAGA
	NAGK
	NAGLU
	NAGPA
	NAGS
	NAIP
	NANOG
	NAP1L5
	NAPSA
	NAT1
	NAV2
	NBEAL2
	NCEH1
	NCF1
	NCF2
	NCF4
	NCK2
	NCKAP1
	NCKAP1L
	NCOA4
	NCR3
	NCS1
	NCSTN
	NDC80
	NDE1
	NDN
	NDOR1
	NDUFA4
	NDUFAF2
	NECAP2
	NEDD4
	NEDD4L
	NEFH
	NEK6
	NES
	NEURL3
	NFAM1
	NFATC4
	NFE2L3
	NFIB
	NFIL3
	NFIX
	NFKBID
	NFKBIE
	NFYB
	NGFR
	NGRN
	NINJ1
	NINJ2
	NIPSNAP3B
	NKG7
	NLGN1
	NLN
	NLRC3
	NLRC4
	NLRP12
	NLRP3
	NMB
	NNMT
	NOD2
	NOL12
	NOXA1
	NPAS2
	NPC1
	NPC2
	NPL
	NPM1
	NPR3
	NPY5R
	NRIP3
	NRP1
	NRP2
	NT5C3L
	NT5DC1
	NT5E
	NUAK2
	NUDT14
	NUMBL
	NUP210
	NUP62
	NUPR1
	NUSAP1
	NXF3
	NXN
	OAS1
	OAS2
	OAS3
	OASL
	OAZ1
	OBFC2A
	ODC1
	OGFRL1
	OLFM1
	OLIG1
	OLR1
	OPLAH
	OPN3
	OSBPL3
	OSBPL6
	OSCAR
	OSM
	OSMR
	OSR2
	OSTF1
	OTUD7B
	OXCT1
	P2RX4
	P2RX7
	P2RY13
	P2RY8
	PABPC4L
	PACSIN1
	PACSIN3
	PADI2
	PAG1
	PAIP1
	PALM
	PALM2
	PAPLN
	PAPSS2
	PAQR4
	PAQR5
	PARD3
	PARP12
	PARP14
	PARP15
	PARP8
	PARP9
	PARVA
	PARVB
	PARVG
	PATL2
	PBK
	PBX1
	PBX4
	PC
	PCDH18
	PCDH20
	PCDHB4
	PCDHGA3
	PCDHGB4
	PCK2
	PCP4
	PCSK5
	PCSK6
	PCYOX1L
	PDCD1
	PDE1A
	PDE1C
	PDE3A
	PDE4D
	PDE6B
	PDE6G
	PDLIM1
	PDPN
	PDS5B
	PDZD2
	PDZD8
	PEBP4
	PEG10
	PEG3
	PELI2
	PERP
	PFKFB4
	PGBD5
	PGD
	PGK1
	PHF13
	PHF17
	PHGDH
	PHLDB1
	PHOSPHO2
	PHOSPHO2-KLHL23
	PHYHD1
	PHYHIP
	PI16
	PI4K2A
	PIF1
	PIK3AP1
	PIK3CD
	PIK3CG
	PIK3R2
	PIK3R3
	PIK3R6
	PILRA
	PIM2
	PION
	PIP5K1B
	PITPNB
	PITX1
	PKD2L1
	PKIB
	PKIG
	PKM2
	PKMYT1
	PLA2G15
	PLA2G2A
	PLA2G7
	PLAG1
	PLAU
	PLB1
	PLBD1
	PLBD2
	PLCB2
	PLCB4
	PLCG2
	PLD2
	PLD3
	PLEK2
	PLEKHB2
	PLEKHM1
	PLEKHO2
	PLIN4
	PLOD1
	PLP1
	PLTP
	PLXNA1
	PLXNC1
	PLXND1
	PM20D2
	PMAIP1
	PMFBP1
	PNKD
	PNOC
	PNPLA3
	PNPLA6
	PNPLA7
	PODN
	POLD1
	POLD2
	POSTN
	PPAP2A
	PPAP2B
	PPAPDC1A
	PPARG
	PPARGC1B
	PPFIA2
	PPFIBP1
	PPFIBP2
	PPIF
	PPM1B
	PPM1J
	PPM1N
	PPP1CA
	PPP1CB
	PPP1R12A
	PPP1R2
	PPP1R9A
	PPT1
	PRC1
	PRDM1
	PRDM5
	PREX1
	PRICKLE1
	PRKAA2
	PRKAG2
	PRKCB
	PRKCD
	PRKCZ
	PRKD1
	PRKX
	PRORSD1P
	PRPF40B
	PRR11
	PRR5
	PRR5-ARHGAP8
	PRR5L
	PRRX1
	PRRX2
	PRSS23
	PRSS56
	PSAP
	PSD3
	PSD4
	PSEN2
	PSMB10
	PSMB9
	PSTPIP1
	PTAFR
	PTBP2
	PTCHD1
	PTCRA
	PTGER2
	PTGER3
	PTGER4
	PTGFR
	PTGS1
	PTK2B
	PTP4A3
	PTPN11
	PTPN13
	PTPN14
	PTPN18
	PTPN22
	PTPN6
	PTPN7
	PTPRC
	PTPRCAP
	PTPRE
	PTPRG
	PTPRJ
	PTPRK
	PTPRO
	PTTG1
	PVALB
	PVRIG
	PVRL2
	PVRL4
	PWWP2B
	PXMP2
	PYCARD
	PYDC1
	PYGL
	QPCT
	QPRT
	RAB11FIP1
	RAB20
	RAB21
	RAB23
	RAB30
	RAB32
	RAB37
	RAB3IP
	RAB42
	RAB7B
	RAC2
	RAC3
	RACGAP1
	RAD51
	RAD51AP1
	RAD54L
	RADIL
	RALA
	RALGDS
	RANBP2
	RANGAP1
	RAP1A
	RAP2B
	RAPGEF1
	RARRES3
	RASAL3
	RASD1
	RASGEF1B
	RASGRP1
	RASGRP3
	RASGRP4
	RASL10A
	RASSF2
	RASSF3
	RASSF4
	RASSF7
	RASSF8
	RASSF9
	RB1
	RBFOX2
	RBM24
	RBM47
	RBMS3
	RCAN3
	RCBTB2
	RCC1
	RCC2
	RCL1
	RCSD1
	RDH5
	RECQL4
	REEP3
	REEP4
	REL
	RELL2
	RELT
	RENBP
	REV3L
	RGL1
	RGL4
	RGMA
	RGPD6
	RGS1
	RGS10
	RGS14
	RGS18
	RGS19
	RHBDF2
	RHEBL1
	RHOB
	RHOBTB3
	RHOG
	RHOH
	RIIAD1
	RIMBP3
	RIMKLB
	RIMS3
	RIMS4
	RIN3
	RINL
	RIPK2
	RIPK3
	RMI2
	RNASE1
	RNASE6
	RNASEK
	RNASET2
	RNF11
	RNF115
	RNF13
	RNF130
	RNF135
	RNF138P1
	RNF144B
	RNF149
	RNF152
	RNF43
	RNF44
	RNFT1
	RNFT2
	RNPC3
	RNPEP
	RNU105C
	ROCK1
	ROCK2
	ROM1
	RORC
	RP2
	RPGRIP1
	RPL15
	RPL39L
	RPRD1A
	RPS6KA1
	RPS6KA2
	RPS6KA6
	RRAGD
	RRAS2
	RRM2
	RRP15
	RSAD2
	RSPH3
[truncated: 529 more rows]
