# Supplementary material for: Identification of crosstalk genes and immune characteristics between Alzheimer’s disease and atherosclerosis
Source: Front Immunol. 2024 Aug 12;15:1443464. doi: 10.3389/fimmu.2024.1443464 (PMC11345154; doi:10.3389/fimmu.2024.1443464)
Supplement: Supplementary Table 4 — Identification of the MEturquoise module most negatively correlated with AD and the MEblue module most negatively correlated with AS by WGCNA [file Table4.xls]

## Sheet: Sheet1
AD MEturquoise	AS MEblue
A2BP1	ABTB2
A4GALT	ACADL
AACS	ACTBL2
AADACL1	ACTG2
ABBA-1	ACTN1
ABCA1	ACTN2
ABCB1	ACTN4
ABCD3	ADAM33
ABHD14A	ADAMTSL3
ABHD4	ADARB1
ABHD7	ADCY6
ABL1	ADCY9
ABLIM2	ADH1A
ACAA2	ADH1B
ACADVL	ADH1C
ACAT1	ADHFE1
ACLY	ADRA1B
ACOT7	ADRA2C
ACP1	ADSSL1
ACP2	AHDC1
ACSBG1	AIF1L
ACSL3	AJUBA
ACSL6	AKAP1
ACSS1	AKTIP
ACTG1	ALDH1B1
ACTL6B	ALDH1L1
ACTR10	ALDH6A1
ACTR1B	ALPK3
ACTR3	AMIGO1
ACTR3B	AMIGO2
ADAM33	ANGPT1
ADCY1	ANGPTL1
ADCY2	ANKRD35
ADO	ANKRD57
ADORA2B	ANKRD6
ADRBK2	ANO1
ADSS	ANTXR1
AEBP1	AR
AFF1	ARHGAP10
AFF3	ARHGEF17
AGTPBP1	ARHGEF25
AHI1	ARHGEF26
AKAP11	ARHGEF37
AKR1C3	ARID5B
ALAS1	ARVCF
ALDH1L1	ASAP2
ALDH4A1	ASGR1
ALDH9A1	ASPN
ALDOA	ASXL3
AMOTL2	ATN1
AMPH	ATOH8
ANGPT2	ATP8B1
ANK2	ATP9A
ANK3	AUTS2
ANKRD15	AVEN
ANKRD39	BAG2
ANKZF1	BAMBI
ANXA3	BASP1
ANXA6	BEX2
AP1G2	BFSP1
AP1S2	BNIP3
AP2A2	C10orf116
AP3B2	C10orf35
APBA2	C11orf96
APC	C12orf75
APCDD1	C14orf132
APEH	C16orf88
APOD	C18orf1
APOLD1	C19orf59
APP	C1orf133
APPBP1	C1orf198
APPL2	C1orf226
AQP11	C1orf70
ARF4	C1QTNF2
ARHGAP20	C1QTNF7
ARHGAP23	C2CD2
ARHGEF1	C5orf4
ARHGEF3	C5orf54
ARHGEF6	C6orf145
ARHGEF7	C6orf225
ARHGEF9	C7orf41
ARL4C	C7orf58
ARL8B	C8orf46
ARMC1	C8orf84
ARMCX3	C9orf125
ARPC1A	C9orf3
ARPC5L	CA5B
ARPP-19	CACNA1C
ARRDC2	CALCOCO1
ARS2	CALD1
ASH2L	CAMK2G
ASNS	CAND2
ASNSD1	CAPN5
ASPHD1	CARNS1
ASPHD2	CASQ2
ASTN1	CATSPERB
ATCAY	CBX6
ATOH8	CBX7
ATP1A1	CCDC102A
ATP1A3	CCDC107
ATP1B1	CCDC3
ATP1B2	CCDC8
ATP2A2	CCND2
ATP2B1	CCRL1
ATP2B2	CDCA7
ATP2B3	CDKL5
ATP5B	CDKN2C
ATP5C1	CHMP4C
ATP5G1	CHST3
ATP5L	CITED4
ATP6AP2	CKB
ATP6V0A1	CKMT2
ATP6V0C	CLDN14
ATP6V0D1	CLIP3
ATP6V1A	CLU
ATP6V1B2	CNKSR3
ATP6V1C1	CNN1
ATP6V1D	COBLL1
ATP6V1H	COL14A1
ATP9A	COL16A1
ATPIF1	COL18A1
ATXN1	COL4A5
ATXN10	COL4A6
AXIN1	COL6A2
AXUD1	COX7A1
B4GALT6	CPE
BAG3	CRIP2
BAI3	CRISPLD1
BASP1	CRY2
BAZ2B	CRYAB
BCAS2	CSDC2
BCAT1	CSRP1
BCL2L2	CSRP2
BCL6	CTDSPL
BDNF	CTF1
BEX1	CTPS
BEX2	CTTNBP2
BEX4	CX3CL1
BEX5	CXCL5
BGN	CYBRD1
BHLHB4	CYP4X1
BHLHB9	DAAM2
BLCAP	DAB2IP
BLVRA	DACT1
BNIP3	DACT3
BRUNOL4	DAG1
BRUNOL5	DBNDD2
BST2	DES
BTBD10	DIP2C
BTBD14A	DIRC3
BTBD3	DIXDC1
BTG1	DKK3
BTN3A1	DLG3
C10orf104	DMPK
C10orf11	DNAJB5
C10orf114	DOCK4
C10orf116	DOK7
C10orf35	DPP3
C10orf56	DPYSL3
C10orf72	DSEL
C11orf31	DST
C11orf32	DUSP26
C11orf41	EBF1
C12orf24	EDIL3
C12orf43	EFHA2
C13orf1	EFHD1
C13orf15	EFS
C13orf21	EIF4A2
C14orf112	EIF4EBP1
C14orf152	ELN
C14orf173	EML1
C14orf2	EMP2
C14orf94	ENC1
C16orf30	ENDOD1
C16orf5	ENPP4
C16orf53	EPB49
C16orf80	EPHB6
C17orf51	EPHX2
C18orf10	EPN2
C1D	EPS8
C1orf115	ERBB2
C1orf128	ERBB4
C1orf144	ERO1L
C1orf149	EXT1
C1orf165	F12
C1orf173	FAM117B
C1orf198	FAM129A
C1orf21	FAM166B
C1orf216	FAM176A
C1orf64	FAM181B
C1orf71	FAM184A
C1QBP	FAM46B
C1QTNF4	FAM59A
C20orf103	FBLIM1
C20orf144	FBLN5
C20orf177	FBXL2
C20orf39	FBXO32
C20orf54	FEM1A
C2orf25	FERMT2
C2orf30	FEZ1
C2orf32	FGF13
C2orf55	FGFR1
C3orf14	FGFRL1
C3orf26	FHL5
C3orf39	FHOD3
C4A	FIBIN
C4B	FIGN
C5orf13	FILIP1L
C5orf33	FLJ26332
C5orf5	FLJ42875
C6orf115	FLJ46552
C6orf117	FLNA
C6orf142	FMOD
C6orf168	FOXC1
C6orf192	FOXS1
C6orf65	FREM1
C7orf24	FRK
C8orf46	FRY
C9orf125	FRZB
C9orf4	FXYD1
C9orf61	FYCO1
C9orf91	FZD7
CA10	GABRE
CAB39	GAL3ST1
CABIN1	GATA6
CABP1	GEM
CACNA1E	GLDN
CACNA2D3	GLRX
CACNB4	GMPR
CACNG3	GNG12
CALB1	GOLM1
CALM3	GPER
CAMK2D	GPLD1
CAMK2G	GPR160
CAMK4	GPR20
CAMKK1	GPR68
CAMKK2	GPRASP1
CAMKV	GRK5
CAMLG	GSN
CAMSAP1L1	GSTA2
CAP2	GSTA4
CAPRIN1	GSTM2
CAPZA2	GTF2IRD2
CARHSP1	GUCY1A3
CARTPT	GUCY1B3
CASC3	GULP1
CASKIN2	HABP4
CASQ1	HCFC1R1
CBFB	HCG11
CBLN2	HDAC5
CBLN4	HEPH
CBWD1	HEY2
CCDC104	HIF3A
CCDC113	HLF
CCDC115	HMGB3P1
CCDC136	HOXA3
CCDC34	HRCT1
CCDC85A	HSPA2
CCK	HSPB1
CCKBR	HSPB2
CCNDBP1	HSPB7
CCT2	ID4
CCT6A	IFI16
CCT8	IGF1R
CD151	IGFBP5
CD200	IGFBP6
CD34	IGFBPL1
CD99	IGIP
CDC123	IL11RA
CDC42EP4	ILK
CDH10	INMT
CDH13	INPP5A
CDH18	INTU
CDH5	IPW
CDK2	ISYNA1
CDK2AP2	ITGA1
CDK5	ITGA10
CDK5R2	ITGA3
CDKN2AIPNL	ITGA7
CDKN2D	ITGA8
CDS1	ITGB1BP2
CECR6	ITPR1
CENPB	IVNS1ABP
CENTD2	JAG1
CEP170	JAK2
CFC1	JPH2
CFLAR	KALRN
CGNL1	KANK1
CHCHD2	KANK2
CHCHD6	KAZALD1
CHD4	KBTBD12
CHDH	KBTBD3
CHGB	KCNA5
CHL1	KCNA6
CHMP4B	KCNB2
CHN1	KCNE2
CHRM3	KCNJ2
CHRNB2	KCNMB1
CHST1	KIAA0485
CHST2	KIAA0922
CHST3	KIAA1671
CHST6	KLF12
CIC	KLHDC9
CIRBP	KLHL21
CISD1	KLHL29
CITED1	KLHL30
CIZ1	KPNA2
CKMT1A	LAMA5
CKMT1B	LBH
CLASP2	LDOC1
CLCN7	LGALS8
CLDN5	LGALSL
CLEC14A	LGI4
CLEC2L	LGR6
CLIP2	LHFP
CLSTN3	LHFPL1
CLTC	LIMCH1
CMAS	LIMS2
CMPK	LIMS3-LOC440895
CNIH3	LINC00085
CNKSR2	LINC00087
CNKSR3	LINC00310
CNOT7	LINC00467
CNTNAP1	LMNB1
CNTNAP2	LMOD1
COMT	LOC100130000
COPS3	LOC100130009
COPS4	LOC100288911
COPS5	LOC100505971
COPS7A	LOC100505994
COPS8	LOC100506247
CORT	LOC100506393
COTL1	LOC100506870
COX5A	LOC100507008
COX7A2L	LOC100507047
CPM	LOC100507053
CPNE1	LOC100507150
CPNE4	LOC100507233
CPNE6	LOC100507311
CPSF1	LOC100507425
CPT1A	LOC100507672
CRB2	LOC100652988
CREG2	LOC283174
CRH	LOC286367
CRIP1	LOC286437
CRYM	LOC344595
CSRP1	LOC388780
CTDSP1	LOC401317
CTDSP2	LOC441461
CTNNA2	LOC645722
CTSH	LOC648149
CTXN3	LOC728061
CUX2	LOC729468
CX3CL1	LONRF2
CXADR	LPHN3
CXorf40A	LPP
CYBRD1	LRIG1
CYP27A1	LRP5
CYP2J2	LRP6
D4S234E	LRRC24
DACH2	LTBP1
DARC	LTBP3
DBC1	LTBP4
DBI	MAFK
DCK	MAOA
DCLK1	MAOB
DCTN2	MAP1B
DCTN3	MAP1LC3A
DDA1	MAP2
DDAH1	MAP6
DDAH2	MAP9
DDEFL1	MAPK4
DDHD2	MCAM
DDIT4	MEIS1
DDIT4L	MESDC1
DDN	MFAP4
DDOST	MFGE8
DDR1	MGP
DDX1	MICAL3
DDX24	MOB2
DDX25	MOCS1
DDX42	MOXD1
DEGS1	MPDZ
DHRS3	MPRIP
DHX36	MRAP2
DIRAS1	MRVI1
DIRAS2	MSRB3
DKFZP564O0823	MTFP1
DKFZP761N09121	MUSTN1
DLX1	MYEF2
DMN	MYH10
DMRTC1	MYH11
DMXL2	MYL9
DNAJB6	MYO1D
DNAJC12	MYOCD
DNAJC5	MYOM1
DNAJC7	MYOZ3
DNAL4	MYRIP
DNM1	N6AMT1
DNM1L	NACAD
DNM2	NALCN
DNM3	NAP1L2
DOC2A	NAP1L3
DOCK1	NBEAL1
DOK6	NCALD
DOPEY2	NDRG2
DPM1	NELF
DPP10	NET1
DPP6	NETO2
DPP8	NEXN
DPY19L1	NFIA
DTD1	NHS
DUSP2	NKD1
DUSP26	NOTCH3
DUSP8	NOV
DUX4	NOX4
DYNC1I1	NPNT
DYNC1LI1	NPR1
DYNLT1	NPY1R
DYNLT3	NR3C2
DYSF	NRK
DZIP1	NRXN3
E2F3	NT5DC3
EBF4	NTF3
EBNA1BP2	NTN1
ECHDC1	NTN4
ECHDC2	NTRK3
EDC3	NUDT4
EDG1	NXPH3
EDG3	OBSL1
EEF1D	OCA2
EFCBP1	OGN
EFEMP1	OPTN
EFHA2	OSR1
EFHD1	P2RY1
EFNA1	P2RY6
EGR1	P4HA1
EGR3	PAFAH1B3
EHD1	PALLD
EHD3	PAM
EID2	PARM1
EIF1AX	PAR-SN
EIF1B	PAWR
EIF4A2	PBXIP1
EIF4E	PCBP4
EIF4E3	PCDH7
EIF4EBP2	PCDHB11
EIF5	PCDHB14
ELAVL3	PCDHB16
ELAVL4	PCDHB9
ELK1	PCGF5
ELMOD1	PDE5A
ELOVL4	PDE8B
ELOVL5	PDGFA
ELOVL7	PDGFD
EMP2	PDGFRB
EMX2	PDIA4
EMX2OS	PDLIM3
ENC1	PDLIM5
ENG	PDLIM7
ENO2	PDZRN4
ENSA	PER1
ENTPD3	PGAM2
EPAS1	PGM5
EPB41L3	PGR
EPB41L4B	PKD2
EPDR1	PKDCC
EPHX1	PLA2G16
EPM2AIP1	PLA2R1
EPS8	PLCD1
ERBB2IP	PLCE1
ERC2	PLCL1
ERP29	PLD5
ESAM	PLEKHA6
ETNK1	PLEKHG3
ETV5	PLEKHH2
EXTL2	PLEKHH3
EYA2	PLEKHN1
FABP3	PLK1S1
FAIM2	PLN
FAM100B	PLS3
FAM102B	PLSCR4
FAM107A	PLXNB1
FAM113A	PMEPA1
FAM115A	PNMAL1
FAM126B	PNMT
FAM129B	POTEF
FAM130A2	PPL
FAM134A	PPM1K
FAM13C1	PPP1R14A
FAM14A	PPP1R3B
FAM19A1	PPP1R3C
FAM19A2	PPP2R2B
FAM39E	PPPDE2
FAM3C	PRDM16
FAM40B	PRDM6
FAM49B	PREPL
FAM53B	PRICKLE2
FAM64A	PRKCDBP
FAM79A	PRKG1
FAM81A	PRR24
FAM84A	PRUNE2
FAM89A	PSIP1
FAM98A	PTGIR
FBLN7	PTGIS
FBXL16	PTK2
FBXL2	PTPLA
FBXL7	PTPN21
FBXO16	PTPN3
FBXO34	PTPRD
FBXO9	PTPRS
FBXW7	PTRF
FCGRT	PYGB
FCN3	PYGM
FDPS	RAB6B
FGF12	RAB9B
FGF13	RAI2
FGF14	RAMP1
FGF9	RASL12
FGFR1OP2	RAVER2
FGFRL1	RBPMS
FHL2	RCAN2
FIBP	REEP1
FIG4	REEP2
FKBP10	RERG
FKBP1B	RERGL
FKBP3	RGN
FKBP5	RGS5
FLCN	RGS7BP
FLJ10781	RHBDF1
FLJ13611	RHOU
FLJ14167	RIPK4
FLJ20160	RNASE4
FLJ25076	RNF180
FLJ32679	ROR1
FLJ40142	RRAS
FLJ45910	RUNX1T1
FLNA	RYR2
FLNB	SALL2
FMR1	SAMD11
FNDC4	SAV1
FNDC5	SCARA3
FOXF1	SCGB3A2
FOXO1	SDF2L1
FOXO4	SELENBP1
FRMPD2	SELM
FRMPD4	SEMA3B
FSTL5	SEMA3D
FXYD6	SERP2
FYN	SERPING1
FZD3	SETBP1
G3BP2	SETMAR
GABBR2	SGCA
GABRA1	SGCB
GABRA2	SGCD
GABRA5	SGCE
GABRD	SH3BGR
GABRG2	SHC4
GAD1	SHROOM3
GAD2	SIGLEC5
GALNT11	SIX5
GALNTL2	SLC16A4
GALNTL5	SLC16A9
GARNL3	SLC20A1
GCC2	SLC20A2
GCN5L2	SLC22A3
GDAP1	SLC24A3
GDF1	SLC25A23
GEM	SLC25A27
GFAP	SLC25A4
GIMAP4	SLC26A10
GIMAP5	SLC2A4RG
GIMAP6	SLC38A5
GJA4	SLC6A16
GLRB	SLC7A11
GLRX2	SLIT3
GLS	SLMAP
GLS2	SLX1A
GLT1D1	SMAD9
GLT25D1	SMARCA1
GMFB	SMARCD3
GNA13	SMOC2
GNAI1	SMTN
GNAI2	SNORD109B
GNAS	SNTA1
GNAZ	SNURF
GNB5	SNX21
GNG11	SOD3
GNG2	SORBS1
GNG3	SORBS2
GNG5	SORT1
GNL3	SOX5
GOLSYN	SP5
GOT1	SPARCL1
GOT2	ST5
GPER	ST6GAL2
GPI	ST6GALNAC6
GPR155	STAC
GPR158	STAC2
GPR177	STK38L
GPR26	STON1
GPR37L1	SUN1
GPR56	SUN2
GPR98	SUSD2
GPRASP1	SUSD5
GPRASP2	SVIL
GPRC5C	SYDE2
GPT2	SYNM
GRAMD3	SYNPO
GREB1	TAGLN
GRIA2	TANC1
GRIK2	TC2N
GRIN2C	TCEA2
GRM1	TCEA3
GRM5	TCEAL1
GSN	TCEAL2
GSTA4	TCEAL4
GSTO1	TCEAL5
GTDC1	TCEAL6
GTF2H5	TCF7L1
GUCY1B3	TEAD3
H2AFJ	TENC1
H2AFX	TGFB1I1
H2AFZ	THRA
H2AFZP2	THUMPD2
HADHA	TIMELESS
HAGH	TIMP4
HAP1	TJP1
HARS	TJP2
HBP1	TMED9
HBS1L	TMEM106C
hCG_21078	TMEM154
hCG_38480///KCTD1	TMEM159
HDAC1	TMEM200B
HDGFRP3	TMEM25
HDHD2	TMEM30B
HEATR5B	TMEM35
HIATL1	TMEM38A
HIGD1B	TMEM47
HINT1	TMEM48
HIP1R	TMEM71
HIPK2	TMEM8B
HISPPD2A	TMEM98
HIST1H1C	TMOD1
HIST1H3E	TMSB15B
HIST2H2BE	TMTC1
HLA-C	TNAP
HMG20B	TNFRSF10A
HMGCLL1	TOB1
HMGCR	TOM1L1
HMGCS1	TP53BP2
HMOX2	TPD52L1
HN1	TPI1P2
HNRPDL	TPM1
HNT	TPM2
HOMER1	TPPP
HOPX	TRIB3
HPCAL1	TRIM45
HPCAL4	TRNP1
HPRT1	TRO
HS3ST2	TRPC1
HS3ST4	TSC22D1
HSP90AB1	TTLL7
HSPA8	TUBA1C
HSPA9	TUBB3
HSPB1	TUFT1
HSPB2	UACA
HSPB3	UBASH3B
HTR2A	UPP1
HVCN1	USP53
HYAL2	USP54
IARS	UST
ICA1	VASN
ICAM2	VCL
ID1	VIPR1
ID2B	VPS13A
ID4	WASL
IDH3A	WEE1
IFIT1	WFDC1
IFITM2	WFS1
IFITM2///IFITM1	WISP2
IFITM3	WTIP
IGF2	WWP2
IL17RB	YAP1
IL27	ZBTB16
IMMT	ZBTB47
INA	ZEB1
INHBB	ZFYVE21
INPP5D	ZHX3
INPP5F	ZNF10
INPPL1	ZNF267
IQGAP1	ZNF483
IQSEC1	ZNF540
IQWD1	ZNF704
IRF2BP2
ISCA1
ISCA1L
ISYNA1
ITFG3
ITGA6
ITGA7
ITGB4
ITGB5
ITPA
ITPKB
ITPR1
JAK1
JAKMIP1
JUND
JUP
KALRN
KBTBD11
KCNAB1
KCNB1
KCND2
KCNJ6
KCNK1
KCNN3
KCNV1
KHDRBS1
KHDRBS3
KIAA0195
KIAA0241
KIAA0494
KIAA0802
KIAA0828
KIAA1045
KIAA1107
KIAA1467
KIAA1576
KIAA1622
KIAA1843
KIF13B
KIF1C
KIF21A
KIF3C
KIFAP3
KIT
KLF1
KLF15
KLF9
KLHDC5
KLHDC9
KLHL21
KLHL29
KPNA2
KRAS
LAMB2
LANCL1
LANCL2
LARGE
LASS1
LASS6
LAX1
LDB2
LEPROT
LGALS3BP
LGI4
LHFPL4
LHX6
LIMK2
LIMS2
LIN7B
LINGO1
LINGO2
LL22NC03-75B3.6
LMBR1
LMO4
LNX1
LOC124446
LOC145853
LOC147343
LOC150166
LOC201229
LOC202451
LOC221710
LOC256374
LOC283267
LOC283378
LOC284214
LOC284454
LOC285147
LOC285831
LOC285908
LOC286002
LOC338328
LOC338758
LOC345630
LOC348801
LOC387856
LOC388344
LOC388610
LOC389023
LOC389073
LOC399947
LOC400120
LOC401097
LOC402057
LOC402573
LOC439953
LOC441019
LOC645323
LOC645405
LOC645652
LOC647979
LOC648343
LOC648603
LOC728215
LPPR4
LRCH4
LRDD
LRFN5
LRIG1
LRP10
LRP11
LRP4
LRPPRC
LRRC32
LRRC4
LRRC47
LRRC4C
LRRC8B
LRRTM2
LRTM2
LSS
LTBP2
LTBP3
LTBR
LY6H
LYRM7
LYSMD2
LZTFL1
LZTR1
LZTS2
M6PRBP1
MADD
MAF1
MAFF
MAGED1
MAGEE1
MAGEF1
MAGEH1
MAL2
MAML1
MAN2B1
MAN2C1
MAP1B
MAP1LC3B
MAP2
MAP2K1
MAP2K4
MAP3K11
MAP3K9
MAP7D2
MAPK10
MAPK4
MAPK6
MAPK9
MAPKAPK2
MAPRE1
MARCKS
MARK1
MAST3
MCAT
MCL1
MCM7
MCTP1
MCTS1
MDH1
MDH2
MDP-1
ME3
MECR
MED13
METTL7A
MFNG
MFSD2
MFSD4
MGAT1
MGC24039
MGC33846
MGC45438
MGC4655
MGEA5
MGST1
MICA
MICAL2
MID1IP1
MIR16
MKKS
MKL2
MKNK2
MLC1
MLLT11
MMD
MMRN2
MOAP1
MOBKL3
MOCS1
MORF4
MORF4L2
MOV10L1
MPP1
MRPL15
MRPL55
MRPS23
MRVI1
MSH2
MSRB3
MST150
MSX1
MT1E
MT1G
MT1H
MT1M
MT1P2
MT1X
MT2A
MTA1
MTCH1
MTX2
MXD4
MXI1
MXRA8
MYCBP2
MYH10
MYH9
MYO10
MYO18A
MYO5A
MYO9B
MYT1L
NAP1L2
NAP1L3
NAP1L5
NAPB
NAPE-PLD
NAT8L
NBEA
NBPF15
NCALD
NCKAP1
NCOA7
NDEL1
NDFIP2
NDN
NDRG1
NDRG3
NDUFA10
NDUFA4
NDUFA4L2
NDUFA7
NDUFA8
NDUFA9
NDUFB10
NDUFB5
NDUFC2
NDUFS2
NDUFS3
NDUFS4
NDUFV1
NECAP1
NEFH
NEFL
NEFM
NEIL1
NELL1
NELL2
NEUROD6
NFE2L2
NFIC
NFKBIA
NGEF
NGFRAP1
NGRN
NHP2L1
NICN1
NIPSNAP1
NKIRAS1
NLGN4X
NLK
NME1
NMNAT2
NMS
NOL4
NOLC1
NOPE
NOTCH1
NOTCH3
NOVA1
NPFF
NPTN
NPTX1
NPY
NRGN
NRIP3
NRN1
NRSN1
NRXN1
NRXN3
NSF
NT5C3L
NT5DC3
NUAK1
NUDT11
NUDT4P1
NUPR1
NWD1
NXN
OAT
OCIAD1
OCIAD2
OGDHL
OLFM1
OLFM3
OPA1
OPN3
OPRL1
OR2T2
ORAI3
OSBPL10
OSBPL11
OSTF1
OXCT1
PABPC1
PACS2
PACSIN1
PAIP2
PAK1
PAK3
PAK6
PAK7
PALM
PAP2D
PAPLN
PAPSS1
PAQR8
PARP14
PARP2
PAX6
PBXIP1
PCBP4
PCDH11Y
PCDH17
PCDH19
PCDH8
PCDHA1
PCDHA10
PCDHA12
PCDHA2
PCDHA3
PCDHA5
PCDHA6
PCDHA8
PCDHA9
PCDHAC2
PCLO
PCMT1
PCP4
PCP4L1
PCSK2
PCTK2
PCYOX1L
PDE1A
PDE2A
PDE8B
PDGFRB
PDHB
PDHX
PDLIM5
PDS5B
PDXP
PEBP1
PECAM1
PECI
PER1
PEX11B
PFDN1
PFKM
PFN2
PFTK1
PGBD5
PGD
PGK1
PGM2L1
PHF19
PHGDH
PHLDA3
PHYHD1
PHYHIP
PI4KA
PID1
PIK3CB
PIN1
PIP3-E
PJA1
PKD1
PKN1
PKN2
PLA1A
PLCL2
PLD3
PLEKHA5
PLEKHB1
PLEKHB2
PLEKHC1
PLEKHG3
PLEKHG5
PLEKHO1
PLEKHQ1
PLK2
PLOD1
PLOD3
PLTP
PLXNB1
PLXNB3
PNMA1
PNMA2
PNMA3
PNMA5
PNMA6A
PODXL
POGK
POLR2B
POLR2K
POLR2L
PON2
POP7
POU2F1
PPAP2B
PPCS
PPFIA2
PPIA
PPL
PPM1H
PPM2C
PPP1R12A
PPP1R14B
PPP1R14BP1
PPP1R1B
PPP1R7
PPP2CA
PPP2R2B
PPP3CA
PPP3CB
PRDX3
PRDX6
PREPL
PRICKLE1
PRKACB
PRKAR1A
PRKAR2B
PRKCB1
PRKRA
PRMT1
PRMT8
PRNP
PRPS2
PRR14
PRSS3
PRUNE2
PSD3
PSIP1
PSMA4
PSMB5
PSMC1
PSMC2
PSMC6
PSMD1
PSMD12
PSMD14
PSMD7
PSMD8
PSMG1
PTAR1
PTBP1
PTBP2
PTDSS2
PTGES2
PTHR1
PTP4A3
PTPLAD1
PTPN13
PTPN5
PTPRD
PTPRT
PTS
PVALB
PXN
R3HDM1
RAB11A
RAB13
RAB1A
RAB27B
RAB2A
RAB34
RAB39B
RAB3GAP1
RAB3IL1
RAB6A
RAB6C
RALB
RALYL
RAMP1
RAN
RANBP2
RANBP3L
RANBP5
RANBP9
RAP1A
RAP1GDS1
RAPGEF2
RAPGEF3
RAPGEF4
RARRES3
RASA1
RASAL1
RASGRP1
RASL10A
RASL11B
RBCK1
RBM14
RBM3
RBM6
RBM9
RBMX
RBP4
RCN2
REEP1
RELA
REPS2
RFK
RFTN1
RFTN2
RGL2
RGMA
RGMB
RGS11
RGS3
RGS4
RGS7
RGS7BP
RHBDF1
RHEB
RHOA
RHOC
RICH2
RIMBP2
RIMS2
RIOK3
RIT2
RNASET2
RND1
RNF130
RNF157
RNF175
RNF41
RNMT
ROBO2
ROBO3
ROBO4
ROM1
RP11-11C5.2
RPA3
RPH3A
RPRML
RPS27L
RSPO2
RTCD1
RTF1
RTKN
RTN1
RTN4
RTN4R
RUFY3
RUNDC3A
RUNX1T1
RUSC1
RXRA
S100A16
SAE1
SAFB2
SARS
SASH1
SATB2
SC4MOL
SCAMP1
SCARB1
SCG2
SCG3
SCG5
SCN2A
SCN3B
SCN4B
SCOC
SCRIB
SDC2
SDHA
SDHB
SEC11A
SEC14L1
SEC61A1
SEH1L
SELENBP1
SELI
SELK
SELT
SEPHS2
SERF1A
SERF1B
SERINC3
SERPINB6
SERPINF1
SERPINI1
SERTAD1
SEZ6L2
SFRS12
SGEF
SGIP1
SH3BGRL2
SH3BGRL3
SH3BP4
SH3GL2
SH3GL3
SIDT1
SIGIRR
SIPA1
SIPA1L2
SKIP
SLC12A5
SLC12A7
SLC12A9
SLC15A3
SLC16A9
SLC1A1
SLC25A12
SLC25A14
SLC25A18
SLC25A39
SLC25A4
SLC27A1
SLC30A3
SLC30A9
SLC32A1
SLC35F1
SLC39A1
SLC39A10
SLC39A11
SLC39A12
SLC3A2
SLC44A2
SLC4A1AP
SLC6A13
SLC6A8
SLC7A5
SLC8A2
SLC9A3R1
SLC9A6
SLC9A9
SLCO2B1
SLCO4A1
SLITRK1
SLITRK3
SLITRK4
SLITRK5
SMAP1L
SMARCA2
SMARCA4
SMG6
SMN2
SMOC1
SMS
SMYD2
SMYD3
SNAP25
SNAP91
SNCA
SNCG
SNRP70
SNRPA1
SNRPN
SNTA1
SNURF
SNX10
SNX3
SNX6
SOBP
SOD3
SORBS2
SORCS3
SORL1
SOX10
SOX18
SOX9
SPARC
SPEN
SPG3A
SPON2
SPSB1
SQLE
SRD5A1
SRPK2
SRRM2
SSB
SSFA2
SSPN
SST
ST6GALNAC5
STAM
STARD8
STAT1
STAT3
STAT4
STEAP2
STK32C
STMN1
STMN2
STOM
STOML1
STOX2
STRBP
STUB1
STX1A
STX7
STXBP1
STYK1
SUB1
SUCLA2
SUMO1
SUMO3
SUSD4
SV2A
SV2B
SVIP
SVOP
SYBL1
SYN2
SYNCRIP
SYNGR2
SYNGR3
SYNPR
SYPL1
SYT1
SYT11
SYT13
SYT4
TAC1
TAC3
TAGLN3
TANC1
TARBP1
TAX1BP1
TAX1BP3
TAZ
TBC1D14
TBC1D24
TBC1D2B
TBC1D7
TBC1D9
TBL1X
TBL1XR1
TBPL1
TBR1
TBRG1
tcag7.1015
TCEAL1
TCEAL2
TCEAL5
TCEAL7
TCERG1
TCF3
TENC1
TERF2IP
TGFB3
THOC3
THOC7
TIMP3
TINAGL1
TJP2
TLK1
TLN1
TLN2
TM2D3
TM9SF2
TMBIM1
TMC6
TMED2
TMEFF1
TMEFF2
TMEM118
TMEM123
TMEM130
TMEM132B
TMEM132D
TMEM145
TMEM14A
TMEM155
TMEM158
TMEM163
TMEM16C
TMEM24
TMEM30A
TMEM35
TMEM38A
TMEM41B
TMEM43
TMEM51
TMEM55A
TMEM59L
TMEM66
TMEM85
TNFRSF10D
TNFRSF21
TNFSF12-TNFSF13
TNFSF13
TNIP2
TNK2
TNRC6A
TOB2
TOMM20
TOMM22
TOMM70A
TOX
TP53
TP53INP1
TPBG
TPCN1
TPD52L1
TPD52L2
TPP1
TPPP
TRABD
TRAF3IP2
TRAF7
TRAPPC2L
TRIM36
TRIM37
TRIM47
TRIM56
TRIM8
TRIM9
TRIP10
TRIP6
TRUB2
TSGA14
TSN
TSNAX
TSPAN13
TSPAN5
TSPAN7
TSPO
TSPYL1
TSPYL4
TSPYL5
TSSC1
TTC3
TTC9
TUB
TUBA1A
TUBA1B
TUBA1C
TUBA4A
TUBB2A
TUBB3
TUBB4
TUBG2
TUSC2
TUSC3
TWF1
TXN
TXNDC10
TXNDC13
TXNIP
UBE1C
UBE2E3
UBE2L3
UBE2N
UBE2NL
UBE2V2
UBLCP1
UCHL1
UCK1
UGP2
UNC93B1
UQCRC1
UQCRFS1
UQCRH
USP11
USP52
USP9Y
VAMP1
VAMP5
VASH1
VASP
VAT1
VDAC1
VDAC2
VDAC3
VEGFB
VGF
VIM
VIP
VPS13C
VPS26A
VPS35
VSNL1
VSTM2A
VWF
WDR47
WDR6
WDR7
WFS1
WNK2
WSB2
WSCD2
WWC3
XKR4
XKR6
XPO7
YARS
YBX1
YPEL3
YPEL5
YWHAB
YWHAH
YWHAZ
ZBTB16
ZC3H4
ZC3HAV1
ZCCHC12
ZCCHC17
ZDHHC18
ZDHHC23
ZFAND3
ZFP36L1
ZHX2
ZIC2
ZMAT2
ZMAT4
ZMYND11
ZNF179
ZNF204
ZNF219
ZNF25
ZNF365
ZNF395
ZNF533
ZNF688
ZNF76
ZNRF3
ZRSR2
ZYG11B
